# Supplementary material for: PCB pollution continues to impact populations of orcas and other dolphins in European waters
Source: Sci Rep. 2016 Jan 14;6:18573. doi: 10.1038/srep18573 (PMC4725908; doi:10.1038/srep18573)
Supplement: Supplementary Dataset 1 [file srep18573-s1.xls]

## Sheet: FINAL PCB data PJ 080715
Cul no	Reference number	Species (Scientific)	Species (common)	Group	Sample provider	Toxicology Laboratory	Date found	Year	Location	Local Authority (UK)	Region	Country	Ocenic Province	Latitude	Longitude	Length (cm)	Stranding/Biopsy	Sex	Sexual Maturity	Condition at PME (necropsy)	Cause of death CATEGORY (UK only)	Cause of death CLASSIFICATION (UK only)	Body weight	HEL_1	SUM_ICES7	SUM_ICES_7_LIPID	TOTAL_PCBS (as Aroclor 1254)_LIPID	sum_25CBS_wet wt	sum18CBs_lipid	sum 18-25CBs_LIPID
1	SW1990/39	Phocoena phocoena	Harbour porpoise	HP-Wales	UK CSIP	CEFAS (UK)	08/04/1990	1990	South Penally beach (nr Giltar Pt), Tenby	Pembrokeshire	West coast	Wales	NE Atlantic	51.6526	-4.71223	n/a	dead stranded	F	Immature	moderate decomposition (code 3)	Gastritis and/or Enteritis	Infectious Disease	n/a	92	11	11.957	35.87	18.6		20.2174
2	SW1990/50	Phocoena phocoena	Harbour porpoise	HP-Wales	UK CSIP	CEFAS (UK)	20/06/1990	1990	Carmarthen Bay	Carmarthenshire	West coast	Wales	NE Atlantic	51.7373	-4.5623	138	dead stranded	F	Immature	freshly dead (code 2a)	Generalised Bacterial Infection	Infectious Disease	35	95	9.99	10.516	31.547	15.9		16.7368
3	SW1990/50a	Phocoena phocoena	Harbour porpoise	HP-Wales	UK CSIP	CEFAS (UK)	24/06/1990	1990	Twyne beach, Ynyslas, Borth	Ceredigion	West coast	Wales	NE Atlantic	52.5321	-4.04797	73	dead stranded	M	Immature	moderate decomposition (code 3)	Dystocia & Stillborn	Trauma	6	79	6.87	8.696	26.089	9.96		12.6076
4	SW1990/54	Phocoena phocoena	Harbour porpoise	HP-Wales	UK CSIP	CEFAS (UK)	02/07/1990	1990	Newport	Pembrokeshire	West coast	Wales	NE Atlantic	52.0211	-4.84003	87	dead stranded	M	Immature	freshly dead (code 2a)	Starvation (neonate)	Others	7	64	12.5	19.531	58.594	22.3		34.8438
5	SW1990/65	Phocoena phocoena	Harbour porpoise	HP-Wales	UK CSIP	CEFAS (UK)	14/08/1990	1990	Aberdyfi	Gwynedd	West coast	Wales	NE Atlantic	52.5452	-4.06923	148	dead stranded	M	Mature	freshly dead (code 2a)	Pneumonia, Bacterial	Infectious Disease	35	76	23.2	30.526	91.579	36.4		47.8947
6	SW1990/66	Phocoena phocoena	Harbour porpoise	HP-England	UK CSIP	CEFAS (UK)	18/08/1990	1990	Lushington beach, Porthtowan	Cornwall	South-west	England	NE Atlantic	50.2848	-5.24713	130	dead stranded	M	Unknown	n/a	n/a	n/a	n/a	85	16	18.824	56.471	25.5		30
7	SW1990/71	Phocoena phocoena	Harbour porpoise	HP-Scotland	UK CSIP	CEFAS (UK)	03/09/1990	1990	Johnshaven Harbour (600 yds S.of), Angus	Aberdeenshire	Grampian	Scotland	NE Atlantic	56.787	-2.34704	146	dead stranded	F	Unknown	moderate decomposition (code 3)	Bycatch	Trauma	43	88	2.06	2.341	7.023	3.39		3.85227
8	SW1990/72	Phocoena phocoena	Harbour porpoise	HP-Wales	UK CSIP	CEFAS (UK)	05/09/1990	1990	Abersoch	Gwynedd	West coast	Wales	NE Atlantic	52.8238	-4.49662	106	dead stranded	F	Immature	moderate decomposition (code 3)	Physical Trauma	Trauma	16	81	19	23.457	70.37	32.9		40.6173
9	SW1990/72a	Phocoena phocoena	Harbour porpoise	HP-Wales	UK CSIP	CEFAS (UK)	05/09/1990	1990	Cefn Sidan (nr Pembrey)	Carmarthenshire	West coast	Wales	NE Atlantic	51.6867	-4.3366	139	dead stranded	M	Mature	freshly dead (code 2a)	Pneumonia, Parasitic and Bacterial	Infectious Disease	35	88	6.49	7.375	22.125	10.1		11.4773
10	SW1990/73	Phocoena phocoena	Harbour porpoise	HP-Wales	UK CSIP	CEFAS (UK)	05/09/1990	1990	Cefn Sidan (nr Pembrey)	Carmarthenshire	West coast	Wales	NE Atlantic	51.6819	-4.32897	79	dead stranded	M	Immature	moderate decomposition (code 3)	Others	Infectious Disease	8	71	18.1	25.493	76.479	31.3		44.0845
11	SW1990/77b	Phocoena phocoena	Harbour porpoise	HP-Wales	UK CSIP	CEFAS (UK)	25/09/1990	1990	Llanelli	Carmarthenshire	West coast	Wales	NE Atlantic	51.6709	-4.17522	138	dead stranded	M	Mature	moderate decomposition (code 3)	Bycatch	Trauma	35	85	27.9	32.824	98.471	52.9		62.2353
12	SW1990/79	Phocoena phocoena	Harbour porpoise	HP-England	UK CSIP	CEFAS (UK)	27/09/1990	1990	Crimdon	Durham	East coast	England	NE Atlantic	54.7244	-1.24099	125	dead stranded	M	Immature	freshly dead (code 2a)	Bycatch	Trauma	35	87	2.84	3.264	9.793	4.69		5.3908
13	SW1990/84	Phocoena phocoena	Harbour porpoise	HP-England	UK CSIP	CEFAS (UK)	09/10/1990	1990	South beach, Bridlington	East Riding of Yorkshire	East coast	England	NE Atlantic	54.0584	-0.209268	150	dead stranded	F	Mature	freshly dead (code 2a)	Pneumonia, Parasitic	Infectious Disease	44	91	17.9	19.67	59.011	29.9		32.8571
14	SW1990/92	Phocoena phocoena	Harbour porpoise	HP-England	UK CSIP	CEFAS (UK)	30/10/1990	1990	Ainsdale	Sefton	West coast	England	NE Atlantic	53.6177	-3.05381	180	dead stranded	F	Mature	freshly dead (code 2a)	Neoplasia	Others	62	83	0.19	0.229	0.687	0.33		0.39759
15	SW1990/94	Phocoena phocoena	Harbour porpoise	HP-England	UK CSIP	CEFAS (UK)	07/11/1990	1990	Sea Palling	Norfolk	East coast	England	NE Atlantic	52.787	1.61012	151	dead stranded	F	Mature	freshly dead (code 2a)	Pneumonia, Mycotic	Infectious Disease	53	75	13.3	17.733	53.2	24.4		32.5333
16	SW1990/96	Phocoena phocoena	Harbour porpoise	HP-England	UK CSIP	CEFAS (UK)	10/11/1990	1990	Longrock (nr Marazion)	Cornwall	South-west	England	NE Atlantic	50.1257	-5.4996	135	dead stranded	M	Unknown	advanced decomposition (code 4)	Pneumonia, Bacterial	Infectious Disease	24	85	43.7	51.412	154.235	76.9		90.4706
17	SW1990/98	Phocoena phocoena	Harbour porpoise	HP-Wales	UK CSIP	CEFAS (UK)	18/11/1990	1990	Westdale Beach (nr Dale)	Pembrokeshire	West coast	Wales	NE Atlantic	51.7071	-5.18661	125	dead stranded	F	Immature	slight decomposition (code 2b)	Pneumonia, Parasitic and Bacterial	Infectious Disease	25	85	1.11	1.306	3.918	1.71		2.01176
18	SW1990/100	Phocoena phocoena	Harbour porpoise	HP-Wales	UK CSIP	CEFAS (UK)	21/11/1990	1990	Shell Island	Gwynedd	West coast	Wales	NE Atlantic	52.8118	-4.15014	125	dead stranded	F	Immature	freshly dead (code 2a)	Pneumonia, Mycotic	Infectious Disease	26	76	0.8	1.053	3.158	1.24		1.63158
19	SW1990/106	Phocoena phocoena	Harbour porpoise	HP-England	UK CSIP	CEFAS (UK)	29/11/1990	1990	Isle of Sheppey	Kent	East coast	England	NE Atlantic	51.4231	0.866951	112	dead stranded	M	Immature	freshly dead (code 2a)	Morbillivirus	Infectious Disease	18	76	21.2	27.895	83.684	34.8		45.7895
20	SW1990/107	Phocoena phocoena	Harbour porpoise	HP-Wales	UK CSIP	CEFAS (UK)	05/12/1990	1990	Druidston Haven, St David's	Pembrokeshire	West coast	Wales	NE Atlantic	51.8095	-5.1027	176	dead stranded	F	Mature	freshly dead (code 2a)	Pneumonia, Parasitic	Infectious Disease	50	87	4.79	5.506	16.517	8.05		9.25287
21	SW1990/109	Phocoena phocoena	Harbour porpoise	HP-England	UK CSIP	CEFAS (UK)	11/12/1990	1990	Sennen Cove Beach	Cornwall	South-west	England	NE Atlantic	50.0792	-5.69867	n/a	dead stranded	F	Immature	freshly dead (code 2a)	Bycatch	Trauma	24	89	14.2	15.955	47.865	24.7		27.7528
22	SW1990/111	Phocoena phocoena	Harbour porpoise	HP-Wales	UK CSIP	CEFAS (UK)	19/12/1990	1990	Borth (nr Aberyswyth)	Ceredigion	West coast	Wales	NE Atlantic	52.4874	-4.0509	137	dead stranded	M	Mature	freshly dead (code 2a)	Bycatch	Trauma	38	93	0.24	0.258	0.774	0.41		0.44086
23	SW1991/14	Phocoena phocoena	Harbour porpoise	HP-England	UK CSIP	CEFAS (UK)	18/01/1991	1991	Wherry Town Beach, Penzance	Cornwall	South-west	England	NE Atlantic	50.1083	-5.54506	189	dead stranded	F	Mature	freshly dead (code 2a)	Starvation	Others	68	64	52.7	82.344	247.031	88.8		138.75
24	SW1991/17	Phocoena phocoena	Harbour porpoise	HP-England	UK CSIP	CEFAS (UK)	29/01/1991	1991	Joss Bay, (nr Broadstairs)	Kent	East coast	England	NE Atlantic	51.3567	1.4447	141	dead stranded	M	Mature	freshly dead (code 2a)	Pneumonia, Parasitic	Infectious Disease	47	89	24.2	27.191	81.573	41.1		46.1798
25	SW1991/17a	Phocoena phocoena	Harbour porpoise	HP-England	UK CSIP	CEFAS (UK)	05/02/1991	1991	Hope Beach, Shanklin	Isle of Wight	Channel	England	NE Atlantic	50.6341	-1.16847	137	dead stranded	F	Immature	freshly dead (code 2a)	Pneumonia, Parasitic	Infectious Disease	32	87	18.1	20.805	62.414	32.8		37.7011
26	SW1991/20	Phocoena phocoena	Harbour porpoise	HP-England	UK CSIP	CEFAS (UK)	07/02/1991	1991	Southwold	Suffolk	East coast	England	NE Atlantic	52.3243	1.68401	132	dead stranded	F	Immature	freshly dead (code 2a)	Pneumonia, Parasitic and Bacterial	Infectious Disease	31	87	7.11	8.172	24.517	12.9		14.8276
27	SW1991/19a	Phocoena phocoena	Harbour porpoise	HP-England	UK CSIP	CEFAS (UK)	12/02/1991	1991	Skinningrove	Redcar and Cleveland	East coast	England	NE Atlantic	54.581	-0.913748	150	dead stranded	M	Mature	freshly dead (code 2a)	Pneumonia, Parasitic	Infectious Disease	42	90	18.2	20.222	60.667	31.7		35.2222
28	SW1991/19b	Phocoena phocoena	Harbour porpoise	HP-England	UK CSIP	CEFAS (UK)	12/02/1991	1991	Porthmeor, (nr St. Ives)	Cornwall	South-west	England	NE Atlantic	50.1807	-5.60703	131	dead stranded	F	Immature	freshly dead (code 2a)	Bycatch	Trauma	33	89	8.13	9.135	27.404	14.3		16.0674
29	SW1991/22	Phocoena phocoena	Harbour porpoise	HP-England	UK CSIP	CEFAS (UK)	14/02/1991	1991	Marsden Bay	South Tyneside	East coast	England	NE Atlantic	54.9779	-1.37497	152	dead stranded	M	Mature	moderate decomposition (code 3)	Gastritis and/or Enteritis	Infectious Disease	43	85	11.3	13.294	39.882	19		22.3529
30	SW1991/24	Phocoena phocoena	Harbour porpoise	HP-England	UK CSIP	CEFAS (UK)	16/02/1991	1991	Little Galley Hill, Bexhill	East Sussex	Channel	England	NE Atlantic	50.8414	0.504357	143	dead stranded	M	Mature	freshly dead (code 2a)	Not Established	Others	34	91	21.4	23.516	70.549	37.8		41.5385
31	SW1991/23	Phocoena phocoena	Harbour porpoise	HP-England	UK CSIP	CEFAS (UK)	18/02/1991	1991	Bridlington Bay	East Riding of Yorkshire	East coast	England	NE Atlantic	54.085	-0.180602	103	dead stranded	M	Immature	indeterminate (code 5)	Physical Trauma	Trauma	21	86	30	34.884	104.651	50.8		59.0698
32	SW1991/28	Phocoena phocoena	Harbour porpoise	HP-England	UK CSIP	CEFAS (UK)	07/03/1991	1991	Hornsea	East Riding of Yorkshire	East coast	England	NE Atlantic	53.9048	-0.152663	132	dead stranded	F	Immature	freshly dead (code 2a)	Bycatch	Trauma	39	89	3.96	4.449	13.348	7.06		7.93258
33	SW1991/30	Phocoena phocoena	Harbour porpoise	HP-England	UK CSIP	CEFAS (UK)	09/03/1991	1991	Warkworth Sands (nr Amble)	Northumberland	East coast	England	NE Atlantic	55.35	-1.58993	94	dead stranded	M	Immature	freshly dead (code 2a)	Bycatch	Trauma	19	92	4.19	4.554	13.663	7.19		7.81522
34	SW1991/29	Phocoena phocoena	Harbour porpoise	HP-England	UK CSIP	CEFAS (UK)	11/03/1991	1991	Bridlington	East Riding of Yorkshire	East coast	England	NE Atlantic	54.0876	-0.17697	110	dead stranded	F	Immature	moderate decomposition (code 3)	Physical Trauma	Trauma	23	88	6.22	7.068	21.205	10.5		11.9318
35	SW1991/31	Phocoena phocoena	Harbour porpoise	HP-England	UK CSIP	CEFAS (UK)	13/03/1991	1991	Monks House,(nr Seahouses)	Northumberland	East coast	England	NE Atlantic	55.5947	-1.67784	111	dead stranded	M	Immature	freshly dead (code 2a)	Not Established	Others	21	87	22.8	26.207	78.621	38.4		44.1379
36	SW1991/32a	Phocoena phocoena	Harbour porpoise	HP-England	UK CSIP	CEFAS (UK)	17/03/1991	1991	Carne Beach,(nr Veryan) Roseland Peninsula	Cornwall	South-west	England	NE Atlantic	50.2044	-4.93033	151	dead stranded	M	Immature	freshly dead (code 2a)	Bycatch	Trauma	39	91	6.37	7	21	11		12.0879
37	SW1991/35	Phocoena phocoena	Harbour porpoise	HP-England	UK CSIP	CEFAS (UK)	27/03/1991	1991	South Shields	South Tyneside	East coast	England	NE Atlantic	54.9961	-1.40251	100	dead stranded	M	Immature	freshly dead (code 2a)	Starvation	Others	14	74	4.91	6.635	19.905	7.46		10.0811
38	SW1991/36	Phocoena phocoena	Harbour porpoise	HP-England	UK CSIP	CEFAS (UK)	02/04/1991	1991	Fort Victoria	Isle of Wight	Channel	England	NE Atlantic	50.7048	-1.52356	152	dead stranded	F	Mature	freshly dead (code 2a)	Bycatch	Trauma	50	93	6.7	7.204	21.613	12		12.9032
40	SW1991/43	Phocoena phocoena	Harbour porpoise	HP-England	UK CSIP	CEFAS (UK)	20/04/1991	1991	Filey Brigg, N.end of Filey Bay (nr Scarborough)	North Yorkshire	East coast	England	NE Atlantic	54.2123	-0.278229	148	dead stranded	F	Mature	freshly dead (code 2a)	Pneumonia, Parasitic	Infectious Disease	42	88	2.05	2.33	6.989	4.19		4.76136
41	SW1991/48	Phocoena phocoena	Harbour porpoise	HP-England	UK CSIP	CEFAS (UK)	25/04/1991	1991	Theddlethorpe, (nr Mablethorpe)	Lincolnshire	East coast	England	NE Atlantic	53.3929	0.230468	120	live stranded	F	Immature	freshly dead (code 2a)	(Meningo)encephalitis	Infectious Disease	25	86	5.48	6.372	19.116	8.5		9.88372
42	SW1991/54	Phocoena phocoena	Harbour porpoise	HP-England	UK CSIP	CEFAS (UK)	13/05/1991	1991	Foulness Point	Essex	East coast	England	NE Atlantic	51.6193	0.953724	128	dead stranded	F	Immature	moderate decomposition (code 3)	Gastritis and/or Enteritis	Infectious Disease	28	90	11	12.222	36.667	17.7		19.6667
43	SW1991/59	Phocoena phocoena	Harbour porpoise	HP-England	UK CSIP	CEFAS (UK)	07/06/1991	1991	Gorleston Beach	Norfolk	East coast	England	NE Atlantic	52.568	1.73484	82	dead stranded	F	Immature	freshly dead (code 2a)	Starvation (neonate)	Others	8	77	3.25	4.221	12.662	5.9		7.66234
44	SW1991/61	Phocoena phocoena	Harbour porpoise	HP-Wales	UK CSIP	CEFAS (UK)	10/06/1991	1991	Ferryside	Carmarthenshire	West coast	Wales	NE Atlantic	51.7679	-4.36978	72	dead stranded	F	Immature	freshly dead (code 2a)	Starvation (neonate)	Others	7	52	1.78	3.423	10.269	3.05		5.86538
45	SW1991/63	Phocoena phocoena	Harbour porpoise	HP-England	UK CSIP	CEFAS (UK)	12/06/1991	1991	Skegness	Lincolnshire	East coast	England	NE Atlantic	53.1359	0.353196	76	dead stranded	F	Immature	indeterminate (code 5)	Not Established	Others	7	75	4.81	6.413	19.24	8.56		11.4133
46	SW1991/70	Phocoena phocoena	Harbour porpoise	HP-England	UK CSIP	CEFAS (UK)	22/06/1991	1991	Blyth Harbour	Northumberland	East coast	England	NE Atlantic	55.1151	-1.49419	102	dead stranded	M	Immature	moderate decomposition (code 3)	Not Established	Others	20	92	16.6	18.043	54.13	25.3		27.5
47	SW1991/71	Phocoena phocoena	Harbour porpoise	HP-Wales	UK CSIP	CEFAS (UK)	22/06/1991	1991	Cymyran Bay,(nr Rhosneigr)	Anglesey	West coast	Wales	NE Atlantic	53.2416	-4.54322	127	dead stranded	M	Immature	freshly dead (code 2a)	Physical Trauma	Trauma	24	81	11.3	13.951	41.852	19.4		23.9506
48	SW1991/73	Phocoena phocoena	Harbour porpoise	HP-England	UK CSIP	CEFAS (UK)	26/06/1991	1991	Hunstanton	Norfolk	East coast	England	NE Atlantic	52.9401	0.485604	88	dead stranded	M	Immature	freshly dead (code 2a)	Starvation (neonate)	Others	9	53	5.15	9.717	29.151	9.06		17.0943
49	SW1991/74	Phocoena phocoena	Harbour porpoise	HP-Wales	UK CSIP	CEFAS (UK)	29/06/1991	1991	Amroth beach,(nr Tenby)	Pembrokeshire	West coast	Wales	NE Atlantic	51.7297	-4.66007	78	dead stranded	M	Immature	moderate decomposition (code 3)	Not Established	Others	6	77	2.87	3.727	11.182	5.05		6.55844
50	SW1991/82	Phocoena phocoena	Harbour porpoise	HP-England	UK CSIP	CEFAS (UK)	14/07/1991	1991	Hedon Creek,N.side of Humber (ca 2 miles d/s Hull)	East Riding of Yorkshire	East coast	England	NE Atlantic	53.7271	-0.234147	80	live stranded	M	Immature	freshly dead (code 2a)	Not Established	Others	10	66	11.03	16.712	50.136	17.496		26.5091
51	SW1991/95	Phocoena phocoena	Harbour porpoise	HP-England	UK CSIP	CEFAS (UK)	30/07/1991	1991	Great Yarmouth	Norfolk	East coast	England	NE Atlantic	52.597	1.73864	140	dead stranded	F	Unknown	advanced decomposition (code 4)	Not Established	Others	n/a	84	10.1	12.024	36.071	17.1		20.3571
52	SW1991/100	Phocoena phocoena	Harbour porpoise	HP-Scotland	UK CSIP	CEFAS (UK)	12/08/1991	1991	Southerness Point	Dumfries and Galloway	Dumfries and Galloway	Scotland	NE Atlantic	54.8718	-3.60684	60	dead stranded	M	Immature	advanced decomposition (code 4)	Physical Trauma	Trauma	4	62	4.39	7.081	21.242	7.75		12.5
53	SW1991/104	Phocoena phocoena	Harbour porpoise	HP-England	UK CSIP	CEFAS (UK)	29/08/1991	1991	Hornsea	East Riding of Yorkshire	East coast	England	NE Atlantic	53.9048	-0.152968	142	dead stranded	M	Mature	moderate decomposition (code 3)	Physical Trauma	Trauma	47	86	32.5	37.791	113.372	58.1		67.5581
54	SW1991/111	Phocoena phocoena	Harbour porpoise	HP-England	UK CSIP	CEFAS (UK)	05/09/1991	1991	Boggle Hole, S of Robin Hood's Bay	North Yorkshire	East coast	England	NE Atlantic	54.4239	-0.523736	134	dead stranded	F	Immature	advanced decomposition (code 4)	Not Established	Others	28	86	19	22.093	66.279	31.8		36.9767
55	SW1991/112	Phocoena phocoena	Harbour porpoise	HP-England	UK CSIP	CEFAS (UK)	06/09/1991	1991	Hornsea	East Riding of Yorkshire	East coast	England	NE Atlantic	53.9064	-0.153509	136	dead stranded	M	Mature	advanced decomposition (code 4)	Bycatch	Trauma	38	90	32.9	36.556	109.667	54.8		60.8889
57	SW1991/117a	Phocoena phocoena	Harbour porpoise	HP-England	UK CSIP	CEFAS (UK)	16/09/1991	1991	Holland-on-Sea	Essex	East coast	England	NE Atlantic	51.7989	1.19337	97	dead stranded	M	Immature	freshly dead (code 2a)	Starvation	Others	13	85	3.13	3.682	11.047	5.78		6.8
58	SW1991/116	Phocoena phocoena	Harbour porpoise	HP-England	UK CSIP	CEFAS (UK)	16/09/1991	1991	Clacton-on-Sea	Essex	East coast	England	NE Atlantic	51.7864	1.15768	152	dead stranded	F	Mature	moderate decomposition (code 3)	Not Established	Others	29	82	15.4	18.78	56.341	26.7		32.561
59	SW1991/120	Phocoena phocoena	Harbour porpoise	HP-Wales	UK CSIP	CEFAS (UK)	23/09/1991	1991	Pembrey County Park	Carmarthenshire	West coast	Wales	NE Atlantic	51.6686	-4.3212	117	dead stranded	F	Immature	moderate decomposition (code 3)	Pneumonia, Bacterial	Infectious Disease	19	73	38.2	52.329	156.986	63.5		86.9863
60	SW1991/128	Phocoena phocoena	Harbour porpoise	HP-England	UK CSIP	CEFAS (UK)	03/10/1991	1991	Saltburn by the Sea	Redcar and Cleveland	East coast	England	NE Atlantic	54.5878	-0.966189	130	dead stranded	M	Immature	moderate decomposition (code 3)	Pneumonia, Unknown Aetiology	Others	29	92	4.46	4.848	14.543	7.41		8.05435
62	SW1991/135	Phocoena phocoena	Harbour porpoise	HP-England	UK CSIP	CEFAS (UK)	21/10/1991	1991	Blackpool	Blackpool	West coast	England	NE Atlantic	53.8065	-3.05899	87	dead stranded	F	Immature	moderate decomposition (code 3)	Starvation (neonate)	Others	8	73	10.4	14.247	42.74	18.1		24.7945
63	SW1991/136	Phocoena phocoena	Harbour porpoise	HP-Wales	UK CSIP	CEFAS (UK)	22/10/1991	1991	1 mile W of Cardigan Island	Ceredigion	West coast	Wales	NE Atlantic	52.1256	-4.71749	144	at sea	M	Mature	freshly dead (code 2a)	Pneumonia, Parasitic	Infectious Disease	34	82	52.9	64.512	193.537	89.8		109.512
64	SW1991/142	Phocoena phocoena	Harbour porpoise	HP-Wales	UK CSIP	CEFAS (UK)	09/11/1991	1991	Towyn	Conwy	West coast	Wales	NE Atlantic	53.3101	-3.55329	118	dead stranded	F	Immature	freshly dead (code 2a)	Physical Trauma, Bottlenose Dolphin Attack	Trauma	25	83	4.45	5.361	16.084	7.56		9.10843
65	SW1991/145	Phocoena phocoena	Harbour porpoise	HP-England	UK CSIP	CEFAS (UK)	20/11/1991	1991	Sunderland	Sunderland	East coast	England	NE Atlantic	54.9114	-1.37039	126	dead stranded	M	Immature	freshly dead (code 2a)	Not Established	Others	28	86	5.6	6.512	19.535	9.193		10.6895
66	SW1992/6	Phocoena phocoena	Harbour porpoise	HP-England	UK CSIP	CEFAS (UK)	15/01/1992	1992	Sutton-on-Sea, (nr Mablethorpe)	Lincolnshire	East coast	England	NE Atlantic	53.3097	0.295486	135	dead stranded	F	Immature	freshly dead (code 2a)	Generalised Bacterial Infection	Infectious Disease	32	84	6.109	7.273	21.818	10.214		12.1595
67	SW1992/7	Phocoena phocoena	Harbour porpoise	HP-Wales	UK CSIP	CEFAS (UK)	16/01/1992	1992	Borth	Ceredigion	West coast	Wales	NE Atlantic	52.4868	-4.05219	131	dead stranded	F	Immature	freshly dead (code 2a)	Bycatch	Trauma	25	88	10.4	11.818	35.455	16.4		18.6364
68	SW1992/9	Phocoena phocoena	Harbour porpoise	HP-England	UK CSIP	CEFAS (UK)	29/01/1992	1992	Portscatho	Cornwall	South-west	England	NE Atlantic	50.1779	-4.96849	168	dead stranded	M	Mature	freshly dead (code 2a)	Pneumonia, Parasitic and Bacterial	Infectious Disease	64	90	55.9	62.111	186.333	86.035		95.5944
69	SW1992/124	Phocoena phocoena	Harbour porpoise	HP-England	UK CSIP	CEFAS (UK)	01/06/1992	1992	Withernsea	East Riding of Yorkshire	East coast	England	NE Atlantic	53.7274	0.0420983	81	dead stranded	M	Immature	freshly dead (code 2a)	Physical Trauma	Trauma	8	78	2.217	2.842	8.527	3.428		4.39487
70	SW1992/142	Phocoena phocoena	Harbour porpoise	HP-England	UK CSIP	CEFAS (UK)	17/06/1992	1992	Burnham Overy Staithe	Norfolk	East coast	England	NE Atlantic	52.9614	0.739862	121	live stranded	M	Immature	freshly dead (code 2a)	(Meningo)encephalitis	Infectious Disease	21	84	10.905	12.982	38.946	20.646		24.5786
71	SW1992/146	Phocoena phocoena	Harbour porpoise	HP-England	UK CSIP	CEFAS (UK)	24/06/1992	1992	Leysdown on sea, Sheppey	Kent	East coast	England	NE Atlantic	51.3972	0.919108	78	dead stranded	M	Immature	freshly dead (code 2a)	Starvation (neonate)	Others	8	71	2.72	3.831	11.493	4.499		6.33662
72	SW1992/156	Phocoena phocoena	Harbour porpoise	HP-England	UK CSIP	CEFAS (UK)	02/07/1992	1992	Sizewell	Suffolk	East coast	England	NE Atlantic	52.1945	1.63066	89	dead stranded	M	Immature	freshly dead (code 2a)	Starvation (neonate)	Others	13	84	7.816	9.305	27.914	12.047		14.3417
73	SW1992/157a	Phocoena phocoena	Harbour porpoise	HP-Scotland	UK CSIP	CEFAS (UK)	06/07/1992	1992	Stornoway, Lewis	Western Isles	Western Isles	Scotland	NE Atlantic	58.2055	-6.37733	141	dead stranded	M	Mature	freshly dead (code 2a)	Bycatch	Trauma	42	85	3.63	4.271	12.812	5.557		6.53765
74	SW1992/165	Phocoena phocoena	Harbour porpoise	HP-Wales	UK CSIP	CEFAS (UK)	19/07/1992	1992	Towyn (nr Cardigan)	Pembrokeshire	West coast	Wales	NE Atlantic	52.0512	-4.79059	148	dead stranded	M	Mature	freshly dead (code 2a)	Others	Others	40	68	65.88	96.882	290.647	102.319		150.469
75	SW1992/168a	Phocoena phocoena	Harbour porpoise	HP-Scotland	UK CSIP	CEFAS (UK)	24/07/1992	1992	West of Mainland	Shetland	Shetland	Scotland	NE Atlantic	60.1084	-1.56826	143	entangled	M	Mature	freshly dead (code 2a)	Bycatch (known)	Trauma	54	89	6.914	7.769	23.306	10.768		12.0989
76	SW1992/198	Phocoena phocoena	Harbour porpoise	HP-Wales	UK CSIP	CEFAS (UK)	16/09/1992	1992	Tresaith beach	Ceredigion	West coast	Wales	NE Atlantic	52.1372	-4.5165	136	dead stranded	M	Mature	freshly dead (code 2a)	Bycatch	Trauma	41	80	27.51	34.388	103.163	46.564		58.205
78	SW1992/202	Phocoena phocoena	Harbour porpoise	HP-England	UK CSIP	CEFAS (UK)	13/10/1992	1992	Whitburn	South Tyneside	East coast	England	NE Atlantic	54.9498	-1.35917	133	dead stranded	F	Immature	freshly dead (code 2a)	Bycatch	Trauma	39	84	4.278	5.093	15.279	7.113		8.46786
79	SW1992/208a	Phocoena phocoena	Harbour porpoise	HP-Scotland	UK CSIP	CEFAS (UK)	03/11/1992	1992	Lunan (nr Arbroath)	Angus	Tayside	Scotland	NE Atlantic	56.6186	-2.48076	124	entangled	M	Immature	freshly dead (code 2a)	Bycatch (known)	Trauma	32	94	7.142	7.598	22.794	11.546		12.283
80	SW1992/215	Phocoena phocoena	Harbour porpoise	HP-England	UK CSIP	CEFAS (UK)	07/12/1992	1992	Marazion	Cornwall	South-west	England	NE Atlantic	50.1261	-5.46954	190	dead stranded	F	Mature	freshly dead (code 2a)	Not Established	Others	n/a	90	1.703	1.892	5.677	2.82		3.13333
81	SW1993/10a	Phocoena phocoena	Harbour porpoise	HP-Scotland	UK CSIP	CEFAS (UK)	18/01/1993	1993	nr Calgary, Mull	Argyll and Bute	Strathclyde	Scotland	NE Atlantic	56.5791	-6.27988	154	dead stranded	F	Unknown	freshly dead (code 2a)	Gastritis and/or Enteritis	Infectious Disease	n/a	88	2.397	2.724	8.172	3.941		4.47841
82	SW1993/10b	Phocoena phocoena	Harbour porpoise	HP-Scotland	UK CSIP	CEFAS (UK)	23/01/1993	1993	South of Toab, Bay of Querndale, Mainland	Shetland	Shetland	Scotland	NE Atlantic	59.8712	-1.31414	111	dead stranded	F	Immature	slight decomposition (code 2b)	Gastritis and/or Enteritis	Infectious Disease	20	84	11.336	13.495	40.486	18.131		21.5845
84	SW1993/12	Phocoena phocoena	Harbour porpoise	HP-England	UK CSIP	CEFAS (UK)	27/01/1993	1993	Cambois	Northumberland	East coast	England	NE Atlantic	55.1468	-1.51105	144	dead stranded	M	Mature	freshly dead (code 2a)	Bycatch	Trauma	51	90	10.3	11.444	34.333	16.084		17.8711
86	SW1993/20	Phocoena phocoena	Harbour porpoise	HP-England	UK CSIP	CEFAS (UK)	12/02/1993	1993	Goodrington beach, Torbay	Torbay	South-west	England	NE Atlantic	50.4116	-3.55563	143	dead stranded	M	Mature	slight decomposition (code 2b)	Not Established	Others	39	87	22.013	25.302	75.907	33.663		38.6931
87	SW1993/27	Phocoena phocoena	Harbour porpoise	HP-England	UK CSIP	CEFAS (UK)	22/02/1993	1993	Seymour Tower	Jersey	Channel	Channel Islands	NE Atlantic	49.1561	-2.00707	182	dead stranded	F	Mature	freshly dead (code 2a)	Not Established	Others	80	59	30.37	51.475	154.424	46.189		78.2864
88	SW1993/28a	Phocoena phocoena	Harbour porpoise	HP-Scotland	UK CSIP	CEFAS (UK)	27/02/1993	1993	Yellowcraig	East Lothian	Lothian	Scotland	NE Atlantic	56.0604	-2.69864	133	dead stranded	M	Unknown	freshly dead (code 2a)	Pneumonia, Parasitic	Infectious Disease	32	92	21.058	22.889	68.667	30.11		32.7283
89	SW1993/30	Phocoena phocoena	Harbour porpoise	HP-England	UK CSIP	CEFAS (UK)	04/03/1993	1993	Sunderland	Sunderland	East coast	England	NE Atlantic	54.9129	-1.38659	119	dead stranded	M	Immature	freshly dead (code 2a)	Bycatch	Trauma	28	84	6.227	7.413	22.239	9.337		11.1155
90	SW1993/31	Phocoena phocoena	Harbour porpoise	HP-England	UK CSIP	CEFAS (UK)	04/03/1993	1993	Minsmere (nr Dunwich)	Suffolk	East coast	England	NE Atlantic	52.2538	1.63404	142	dead stranded	M	Mature	freshly dead (code 2a)	Gastritis and/or Enteritis	Infectious Disease	45	84	17.951	21.37	64.111	31.407		37.3893
91	SW1993/34b	Phocoena phocoena	Harbour porpoise	HP-Scotland	UK CSIP	CEFAS (UK)	09/03/1993	1993	North Kessock (nr Inverness)	Highland	Highland	Scotland	NE Atlantic	57.5042	-4.29839	157	dead stranded	M	Mature	freshly dead (code 2a)	Gastritis and/or Enteritis	Infectious Disease	44	93	43.789	47.085	141.255	65.094		69.9935
92	SW1993/36	Phocoena phocoena	Harbour porpoise	HP-England	UK CSIP	CEFAS (UK)	09/03/1993	1993	Bognor Regis	West Sussex	Channel	England	NE Atlantic	50.7772	-0.652427	113	live stranded	M	Immature	freshly dead (code 2a)	Generalised Bacterial Infection	Infectious Disease	24	90	16.134	17.927	53.78	26.091		28.99
93	SW1993/41	Phocoena phocoena	Harbour porpoise	HP-Wales	UK CSIP	CEFAS (UK)	16/03/1993	1993	Bodorgan Head, Anglesey	Anglesey	West coast	Wales	NE Atlantic	53.1771	-4.45723	144	dead stranded	F	Immature	freshly dead (code 2a)	Pneumonia, Parasitic and Bacterial	Infectious Disease	30	89	19.975	22.444	67.331	31.631		35.5404
94	SW1993/59	Phocoena phocoena	Harbour porpoise	HP-England	UK CSIP	CEFAS (UK)	29/04/1993	1993	Hornsea	East Riding of Yorkshire	East coast	England	NE Atlantic	53.9048	-0.157992	126	dead stranded	M	Immature	freshly dead (code 2a)	Not Established	Others	30	86	4.867	5.659	16.978	7.695		8.94767
95	SW1993/63	Phocoena phocoena	Harbour porpoise	HP-England	UK CSIP	CEFAS (UK)	10/05/1993	1993	Snettisham	Norfolk	East coast	England	NE Atlantic	52.8777	0.458691	172	live stranded	F	Mature	freshly dead (code 2a)	Pneumonia, Unknown Aetiology	Infectious Disease	47	90	15.521	17.246	51.737	24.083		26.7589
96	SW1993/64d	Phocoena phocoena	Harbour porpoise	HP-Scotland	UK CSIP	CEFAS (UK)	31/05/1993	1993	nr Redpoint (S of Gairloch)	Highland	Highland	Scotland	NE Atlantic	57.6386	-5.80368	152	entangled	M	Mature	freshly dead (code 2a)	Bycatch (known)	Trauma	61	91	4.683	5.146	15.438	6.932		7.61758
97	SW1993/69	Phocoena phocoena	Harbour porpoise	HP-Wales	UK CSIP	CEFAS (UK)	16/06/1993	1993	Pembrey Country Park	Carmarthenshire	West coast	Wales	NE Atlantic	51.7194	-4.40344	73	dead stranded	M	Immature	freshly dead (code 2a)	Physical Trauma	Trauma	8	80	6.071	7.589	22.766	9.108		11.385
98	SW1993/70	Phocoena phocoena	Harbour porpoise	HP-England	UK CSIP	CEFAS (UK)	1993-06-17	1993	Penzance, Cornwall	Cornwall	South-west	England	NE Atlantic	49.9543	-6.35885	122	entangled	M	Immature	freshly dead (code 2a)	Bycatch (known)	Trauma	27.5	91			20.2769	9.226		10.1385
99	SW1993/74c	Phocoena phocoena	Harbour porpoise	HP-Scotland	UK CSIP	CEFAS (UK)	07/07/1993	1993	Crovie	Aberdeenshire	Grampian	Scotland	NE Atlantic	57.681	-2.32367	162	dead stranded	M	Mature	freshly dead (code 2a)	Pneumonia, Parasitic	Infectious Disease	44	89	12.614	14.173	42.519	19.741		22.1809
100	SW1993/82a	Phocoena phocoena	Harbour porpoise	HP-Scotland	UK CSIP	CEFAS (UK)	20/07/1993	1993	off Troup Head	Aberdeenshire	Grampian	Scotland	NE Atlantic	57.7107	-2.29373	156	at sea	F	Mature	freshly dead (code 2a)	Gastritis and/or Enteritis	Infectious Disease	46	82	0.891	1.087	3.26	1.538		1.87561
101	SW1993/91	Phocoena phocoena	Harbour porpoise	HP-England	UK CSIP	CEFAS (UK)	15/08/1993	1993	nr Hoylake, Wirral	Wirral	West coast	England	NE Atlantic	53.4119	-3.1405	84	dead stranded	M	Immature	slight decomposition (code 2b)	Starvation (neonate)	Others	8	39	24.907	63.864	191.592	39.005		100.013
102	SW1993/94	Phocoena phocoena	Harbour porpoise	HP-Wales	UK CSIP	CEFAS (UK)	16/08/1993	1993	Cei Bach (nr New Quay)	Ceredigion	West coast	Wales	NE Atlantic	52.2056	-4.34177	133	live stranded	M	Immature	freshly dead (code 2a)	Pneumonia, Parasitic	Infectious Disease	30	90	15.015	16.683	50.05	23.871		26.5233
103	SW1993/107	Phocoena phocoena	Harbour porpoise	HP-Wales	UK CSIP	CEFAS (UK)	04/09/1993	1993	Tresaith beach (1 mile W of)	Ceredigion	West coast	Wales	NE Atlantic	52.1296	-4.53594	90	dead stranded	M	Immature	freshly dead (code 2a)	Starvation (neonate)	Others	n/a	54	7.366	13.641	40.922	11.58		21.4444
105	SW1993/121e	Phocoena phocoena	Harbour porpoise	HP-Scotland	UK CSIP	CEFAS (UK)	12/10/1993	1993	NE of Dornoch	Highland	Highland	Scotland	NE Atlantic	57.891	-4.0075	142	dead stranded	M	Unknown	freshly dead (code 2a)	Physical Trauma, Bottlenose Dolphin Attack	Trauma	48	91	5.244	5.763	17.288	7.679		8.43846
106	SW1993/121f	Phocoena phocoena	Harbour porpoise	HP-Scotland	UK CSIP	CEFAS (UK)	12/10/1993	1993	Nairn beach	Highland	Highland	Scotland	NE Atlantic	57.5903	-3.87043	137	dead stranded	M	Unknown	freshly dead (code 2a)	Pneumonia, Parasitic	Infectious Disease	38	89	25.279	28.403	85.21	35.621		40.0236
107	SW1993/122	Phocoena phocoena	Harbour porpoise	HP-Wales	UK CSIP	CEFAS (UK)	16/10/1993	1993	Tresaith beach	Ceredigion	West coast	Wales	NE Atlantic	52.1301	-4.51317	156	dead stranded	F	Mature	freshly dead (code 2a)	Physical Trauma	Trauma	50	89	2.551	2.866	8.599	4.561		5.12472
108	SW1993/124	Phocoena phocoena	Harbour porpoise	HP-Wales	UK CSIP	CEFAS (UK)	22/10/1993	1993	Aberporth	Ceredigion	West coast	Wales	NE Atlantic	52.1369	-4.5498	n/a	dead stranded	F	Immature	freshly dead (code 2a)	Bycatch	Trauma	n/a	89	7.76	8.719	26.157	12.155		13.6573
110	SW1993/126	Phocoena phocoena	Harbour porpoise	HP-England	UK CSIP	CEFAS (UK)	28/10/1993	1993	Pakefield beach, S of Lowestoft	Suffolk	East coast	England	NE Atlantic	52.4467	1.73648	109	live stranded	M	Immature	slight decomposition (code 2b)	Generalised Bacterial Infection	Infectious Disease	13	84	2.919	3.475	10.425	6.119		7.28452
111	SW1993/131	Phocoena phocoena	Harbour porpoise	HP-Wales	UK CSIP	CEFAS (UK)	18/11/1993	1993	Saundersfoot	Pembrokeshire	West coast	Wales	NE Atlantic	51.7049	-4.6754	100	dead stranded	F	Immature	freshly dead (code 2a)	Bycatch	Trauma	17	90	7.87	8.744	26.233	13.184		14.6489
112	SW1993/133a	Phocoena phocoena	Harbour porpoise	HP-England	UK CSIP	CEFAS (UK)	24/11/1993	1993	Felixstowe	Suffolk	East coast	England	NE Atlantic	51.9564	1.34783	168	live stranded	F	Mature	freshly dead (code 2a)	Gastritis and/or Enteritis	Infectious Disease	n/a	80	12.16	15.2	45.6	19.649		24.5613
113	SW1994/7	Phocoena phocoena	Harbour porpoise	HP-England	UK CSIP	CEFAS (UK)	23/01/1994	1994	Spurn Head	East Riding of Yorkshire	East coast	England	NE Atlantic	53.5679	0.0992	151	dead stranded	M	Mature	slight decomposition (code 2b)	Not Established	Others	54	81	20.657	25.502	76.507	32.124		39.6593
114	SW1994/7a	Phocoena phocoena	Harbour porpoise	HP-Wales	UK CSIP	CEFAS (UK)	23/01/1994	1994	Penbryn	Ceredigion	West coast	Wales	NE Atlantic	52.143	-4.49782	160	dead stranded	F	Mature	freshly dead (code 2a)	Pneumonia, Parasitic and Bacterial	Infectious Disease	73	92	7.982	8.676	26.028	13.95		15.163
115	SW1994/12	Phocoena phocoena	Harbour porpoise	HP-England	UK CSIP	CEFAS (UK)	04/02/1994	1994	Salcombe harbour (Ditch End)	Devon	South-west	England	NE Atlantic	50.2325	-3.77137	136	dead stranded	M	Immature	freshly dead (code 2a)	Bycatch	Trauma	39	92	4.01	4.359	13.076	6.252		6.79565
116	SW1994/14a	Phocoena phocoena	Harbour porpoise	HP-Scotland	UK CSIP	CEFAS (UK)	05/02/1994	1994	Saltburn (nr Invergordon)	Highland	Highland	Scotland	NE Atlantic	57.7076	-4.12492	120	dead stranded	F	Immature	freshly dead (code 2a)	Physical Trauma, Bottlenose Dolphin Attack	Trauma	36	94	0.875	0.931	2.793	1.519		1.61596
117	SW1994/20b	Phocoena phocoena	Harbour porpoise	HP-Scotland	UK CSIP	CEFAS (UK)	18/02/1994	1994	Gosford Bay	East Lothian	Lothian	Scotland	NE Atlantic	55.999	-2.88515	112	dead stranded	F	Immature	freshly dead (code 2a)	Pneumonia, Parasitic	Infectious Disease	28	91	14.043	15.432	46.296	22.228		24.4264
118	SW1994/31	Phocoena phocoena	Harbour porpoise	HP-England	UK CSIP	CEFAS (UK)	01/03/1994	1994	Framilode (river Severn)	Gloucestershire	South-west	England	NE Atlantic	51.7912	-2.36396	123	live stranded	M	Immature	slight decomposition (code 2b)	Pneumonia, Parasitic and Bacterial	Infectious Disease	29	55	6.353	11.551	34.653	10.16		18.4727
119	SW1994/32	Phocoena phocoena	Harbour porpoise	HP-England	UK CSIP	CEFAS (UK)	04/03/1994	1994	Westward Ho!	Devon	South-west	England	NE Atlantic	51.0413	-4.25517	127	dead stranded	M	Immature	slight decomposition (code 2b)	Bycatch	Trauma	36	89	12.43	13.966	41.899	19.506		21.9169
120	SW1994/44	Phocoena phocoena	Harbour porpoise	HP-Wales	UK CSIP	CEFAS (UK)	31/03/1994	1994	Borth	Ceredigion	West coast	Wales	NE Atlantic	52.5041	-4.05403	139	dead stranded	M	Unknown	freshly dead (code 2a)	Not Established	Others	40	90	25.589	28.432	85.297	41.169		45.7433
121	SW1994/53	Phocoena phocoena	Harbour porpoise	HP-Wales	UK CSIP	CEFAS (UK)	10/04/1994	1994	Morfa Dyffryn beach	Gwynedd	West coast	Wales	NE Atlantic	52.794	-4.13591	167	dead stranded	F	Mature	freshly dead (code 2a)	Bycatch	Trauma	74	92	1.32	1.435	4.304	2.274		2.47174
123	SW1994/63	Phocoena phocoena	Harbour porpoise	HP-England	UK CSIP	CEFAS (UK)	24/04/1994	1994	Chantry Point, Orford	Suffolk	East coast	England	NE Atlantic	52.077	1.53204	127	dead stranded	F	Immature	freshly dead (code 2a)	Physical Trauma, Boat/Ship Strike	Trauma	34	88	6.749	7.669	23.008	10.592		12.0364
124	SW1994/67	Phocoena phocoena	Harbour porpoise	HP-England	UK CSIP	CEFAS (UK)	28/04/1994	1994	South side of Bridlington	East Riding of Yorkshire	East coast	England	NE Atlantic	54.051	-0.219365	117	dead stranded	M	Immature	freshly dead (code 2a)	Bycatch	Trauma	27	82	3.05	3.72	11.159	4.783		5.83293
125	SW1994/68	Phocoena phocoena	Harbour porpoise	HP-England	UK CSIP	CEFAS (UK)	28/04/1994	1994	Gunfleet Sands, 6 miles off Walton pier	Essex	East coast	England	NE Atlantic	51.7834	1.35341	112	entangled	F	Immature	freshly dead (code 2a)	Bycatch (known)	Trauma	28	95	2.19	2.305	6.916	3.44		3.62105
126	SW1994/77	Phocoena phocoena	Harbour porpoise	HP-England	UK CSIP	CEFAS (UK)	04/05/1994	1994	Fraisthorpe	East Riding of Yorkshire	East coast	England	NE Atlantic	54.0414	-0.213055	114	dead stranded	M	Immature	freshly dead (code 2a)	Bycatch	Trauma	26	96	3	3.125	9.375	4.527		4.71563
127	SW1994/78	Phocoena phocoena	Harbour porpoise	HP-England	UK CSIP	CEFAS (UK)	04/05/1994	1994	Between Ulrome and Skipsea	East Riding of Yorkshire	East coast	England	NE Atlantic	53.9864	-0.201683	113	dead stranded	M	Immature	freshly dead (code 2a)	Bycatch	Trauma	26	93	7.265	7.812	23.435	11.277		12.1258
128	SW1994/80	Phocoena phocoena	Harbour porpoise	HP-Wales	UK CSIP	CEFAS (UK)	06/05/1994	1994	Port Talbot	Neath Port Talbot	West coast	Wales	NE Atlantic	51.5941	-3.82789	122	live stranded	M	Immature	freshly dead (code 2a)	Pneumonia, Parasitic and Bacterial	Infectious Disease	26	88	18.787	21.349	64.047	30.36		34.5
129	SW1994/83	Phocoena phocoena	Harbour porpoise	HP-England	UK CSIP	CEFAS (UK)	11/05/1994	1994	Eastern Green, Penzance	Cornwall	South-west	England	NE Atlantic	50.124	-5.52467	85	dead stranded	M	Immature	slight decomposition (code 2b)	Bycatch	Trauma	6	49	3.83	7.816	23.449	6.289		12.8347
130	SW1994/101	Phocoena phocoena	Harbour porpoise	HP-Wales	UK CSIP	CEFAS (UK)	1994-06-03	1994	Bardsey Island, Gwynedd	Gwynedd	West coast	Wales	NE Atlantic	52.7625	-4.78665	82	dead stranded	M	Immature	moderate decomposition (code 3)	Dystocia & Stillborn	Trauma	10.3	74			72.7108			36.3554
131	SW1994/105	Phocoena phocoena	Harbour porpoise	HP-Wales	UK CSIP	CEFAS (UK)	16/06/1994	1994	Abercastle	Pembrokeshire	West coast	Wales	NE Atlantic	51.9598	-5.12676	77	dead stranded	M	Immature	slight decomposition (code 2b)	Starvation (neonate)	Others	6	55	2.346	4.265	12.796	4.223		7.67818
132	SW1994/108	Phocoena phocoena	Harbour porpoise	HP-England	UK CSIP	CEFAS (UK)	25/06/1994	1994	between Berrow and Brean Down	Somerset	South-west	England	NE Atlantic	51.2891	-3.02546	75	live stranded	M	Immature	freshly dead (code 2a)	Starvation (neonate)	Others	7	31	5.48	17.677	53.032	17.725		57.1774
133	SW1994/114	Phocoena phocoena	Harbour porpoise	HP-Wales	UK CSIP	CEFAS (UK)	02/07/1994	1994	Briton Ferry	Neath Port Talbot	West coast	Wales	NE Atlantic	51.6068	-3.844	82	live stranded	F	Immature	freshly dead (code 2a)	Not Established	Others	9	19	7.592	39.958	119.874	11.829		62.2579
134	SW1994/115	Phocoena phocoena	Harbour porpoise	HP-Wales	UK CSIP	CEFAS (UK)	03/07/1994	1994	Ynyslas	Ceredigion	West coast	Wales	NE Atlantic	52.5121	-4.05736	77	dead stranded	F	Immature	freshly dead (code 2a)	Not Established	Others	7	42	4.187	9.969	29.907	7.027		16.731
135	SW1994/120	Phocoena phocoena	Harbour porpoise	HP-Wales	UK CSIP	CEFAS (UK)	1994-07-12	1994	RAF Pembrey bombing range	Carmarthenshire	West coast	Wales	NE Atlantic	51.7166	-4.37433	108	dead stranded	F	Immature	moderate decomposition (code 3)	Not Established	Others	16.2	84			49.8595			24.9298
136	SW1994/143	Phocoena phocoena	Harbour porpoise	HP-Wales	UK CSIP	CEFAS (UK)	1994-08-24	1994	Fairbourne (nr Barmouth)	Gwynedd	West coast	Wales	NE Atlantic	52.7152	-4.01359	87	live stranded	F	Immature	freshly dead (code 2a)	Others	Others	11.5	76			14.5605			7.28026
137	SW1994/145	Phocoena phocoena	Harbour porpoise	HP-Wales	UK CSIP	CEFAS (UK)	28/08/1994	1994	Ynyslas	Ceredigion	West coast	Wales	NE Atlantic	52.5193	-4.05769	92	dead stranded	M	Immature	slight decomposition (code 2b)	Bycatch	Trauma	15	91	13.879	15.252	45.755	21.62		23.7582
138	SW1994/148	Phocoena phocoena	Harbour porpoise	HP-England	UK CSIP	CEFAS (UK)	01/09/1994	1994	Between Sandsend and Whitby	North Yorkshire	East coast	England	NE Atlantic	54.4927	-0.627341	130	dead stranded	M	Immature	slight decomposition (code 2b)	Bycatch	Trauma	31	86	13.183	15.329	45.987	21.852		25.4093
139	SW1994/153	Phocoena phocoena	Harbour porpoise	HP-Wales	UK CSIP	CEFAS (UK)	07/09/1994	1994	Borth Sands, Ynyslas	Ceredigion	West coast	Wales	NE Atlantic	52.5193	-4.05769	153	dead stranded	M	Mature	moderate decomposition (code 3)	Physical Trauma	Trauma	39	43	8.692	20.214	60.642	14.549		33.8349
140	SW1994/159b	Phocoena phocoena	Harbour porpoise	HP-Scotland	UK CSIP	CEFAS (UK)	17/09/1994	1994	Balintore	Highland	Highland	Scotland	NE Atlantic	57.7634	-3.89281	150	dead stranded	F	Mature	slight decomposition (code 2b)	Physical Trauma, Bottlenose Dolphin Attack	Trauma	48	95	1.537	1.618	4.854	2.393		2.51895
141	SW1994/165b	Phocoena phocoena	Harbour porpoise	HP-Scotland	UK CSIP	CEFAS (UK)	28/10/1994	1994	nr Gourdon	Aberdeenshire	Grampian	Scotland	NE Atlantic	56.8321	-2.27206	142	dead stranded	M	Mature	freshly dead (code 2a)	Bycatch	Trauma	37	90	6.15	6.833	20.5	9.859		10.9544
143	SW1994/171	Phocoena phocoena	Harbour porpoise	HP-England	UK CSIP	CEFAS (UK)	22/11/1994	1994	Martello Bay beach, Clacton-on-Sea	Essex	East coast	England	NE Atlantic	51.7742	1.13856	146	dead stranded	M	Mature	freshly dead (code 2a)	Pneumonia, Parasitic and Bacterial	Infectious Disease	44	83	23.585	28.416	85.247	37.862		45.6169
144	SW1994/172	Phocoena phocoena	Harbour porpoise	HP-England	UK CSIP	CEFAS (UK)	1994-11-22	1994	Hornsea	East Riding of Yorkshire	East coast	England	NE Atlantic	53.907	-0.155611	122	dead stranded	M	Immature	moderate decomposition (code 3)	Bycatch	Trauma	27.5	88			25.1659			12.583
145	SW1994/185	Phocoena phocoena	Harbour porpoise	HP-England	UK CSIP	CEFAS (UK)	30/12/1994	1994	Bosham harbour (nr Chichester)	West Sussex	Channel	England	NE Atlantic	50.8222	-0.861276	145	dead stranded	F	Mature	freshly dead (code 2a)	Pneumonia, Parasitic and Bacterial	Infectious Disease	48	84	9.545	11.363	34.089	15.3		18.2143
146	SW1995/6a	Phocoena phocoena	Harbour porpoise	HP-Scotland	UK CSIP	CEFAS (UK)	23/01/1995	1995	Longniddry	East Lothian	Lothian	Scotland	NE Atlantic	55.9854	-2.89766	100	dead stranded	F	Immature	freshly dead (code 2a)	Physical Trauma	Trauma	19	87	6.641	7.633	22.9	10.634		12.223
147	SW1995/7	Phocoena phocoena	Harbour porpoise	HP-Wales	UK CSIP	CEFAS (UK)	24/01/1995	1995	Aberaeron	Ceredigion	West coast	Wales	NE Atlantic	52.2486	-4.25612	154	dead stranded	M	Mature	slight decomposition (code 2b)	Not Established	Others	47	85	15.863	18.662	55.987	26.995		31.7588
148	SW1995/34b	Phocoena phocoena	Harbour porpoise	HP-Scotland	UK CSIP	CEFAS (UK)	13/03/1995	1995	Boddam, Mainland	Shetland	Shetland	Scotland	NE Atlantic	59.9204	-1.28808	147	dead stranded	F	Unknown	freshly dead (code 2a)	Generalised Bacterial Infection	Infectious Disease	40	89	1.549	1.74	5.221	2.577		2.89551
149	SW1995/41a	Phocoena phocoena	Harbour porpoise	HP-Scotland	UK CSIP	CEFAS (UK)	21/03/1995	1995	Echnaloch Bay, Burray	Orkney	Orkney	Scotland	NE Atlantic	58.8558	-2.91184	163	dead stranded	F	Mature	freshly dead (code 2a)	Pneumonia, Parasitic and Bacterial	Infectious Disease	63	89	0.662	0.744	2.231	1.178		1.3236
150	SW1995/52	Phocoena phocoena	Harbour porpoise	HP-England	UK CSIP	CEFAS (UK)	20/04/1995	1995	Seaton Carew	Hartlepool	East coast	England	NE Atlantic	54.6577	-1.17681	123	dead stranded	M	Immature	slight decomposition (code 2b)	Not Established	Others	22	86	4.851	5.641	16.922	8.026		9.33256
152	SW1995/55	Phocoena phocoena	Harbour porpoise	HP-England	UK CSIP	CEFAS (UK)	01/05/1995	1995	Seaton Sands, Seaton Carew	Hartlepool	East coast	England	NE Atlantic	54.6532	-1.17535	153	dead stranded	M	Mature	freshly dead (code 2a)	Not Established	Others	42	83	30.522	36.773	110.32	54.668		65.8651
153	SW1995/61	Phocoena phocoena	Harbour porpoise	HP-England	UK CSIP	CEFAS (UK)	07/06/1995	1995	Mablethorpe beach	Lincolnshire	East coast	England	NE Atlantic	53.3418	0.269868	148	live stranded	F	Mature	slight decomposition (code 2b)	Generalised Bacterial Infection	Infectious Disease	42	93	11.346	12.2	36.6	19.904		21.4022
154	SW1995/68	Phocoena phocoena	Harbour porpoise	HP-Wales	UK CSIP	CEFAS (UK)	25/06/1995	1995	Pendine	Carmarthenshire	West coast	Wales	NE Atlantic	51.7401	-4.53783	67	dead stranded	M	Immature	slight decomposition (code 2b)	Bycatch	Trauma	6	69	5.15	7.464	22.391	7.814		11.3246
155	SW1995/76	Phocoena phocoena	Harbour porpoise	HP-England	UK CSIP	CEFAS (UK)	01/07/1995	1995	Enterprise Stores, Newport (nr Hemsby)	Norfolk	East coast	England	NE Atlantic	52.6903	1.71463	80	live stranded	M	Immature	freshly dead (code 2a)	Live Stranding	Others	8	45	1.626	3.613	10.84	2.79		6.2
156	SW1995/78	Phocoena phocoena	Harbour porpoise	HP-England	UK CSIP	CEFAS (UK)	02/07/1995	1995	Filey Brigg	North Yorkshire	East coast	England	NE Atlantic	54.2161	-0.263808	111	dead stranded	M	Immature	freshly dead (code 2a)	Bycatch	Trauma	22	80	5.134	6.418	19.253	8.932		11.165
157	SW1995/84	Phocoena phocoena	Harbour porpoise	HP-Wales	UK CSIP	CEFAS (UK)	04/07/1995	1995	Penbryn	Ceredigion	West coast	Wales	NE Atlantic	52.1449	-4.495	154	dead stranded	F	Mature	slight decomposition (code 2b)	Bycatch	Trauma	47	86	1.6	1.86	5.581	2.68		3.11628
158	SW1995/85	Phocoena phocoena	Harbour porpoise	HP-England	UK CSIP	CEFAS (UK)	05/07/1995	1995	Gorleston	Norfolk	East coast	England	NE Atlantic	52.5691	1.73537	86	live stranded	F	Immature	freshly dead (code 2a)	Live Stranding	Others	10	72	15.694	21.797	65.392	25.45		35.3472
159	SW1995/86	Phocoena phocoena	Harbour porpoise	HP-Wales	UK CSIP	CEFAS (UK)	07/07/1995	1995	Trearddur Bay, Anglesey	Anglesey	West coast	Wales	NE Atlantic	53.2793	-4.60262	172	dead stranded	F	Mature	freshly dead (code 2a)	Bycatch	Trauma	62	85	4.138	4.868	14.6	7.493		8.815
160	SW1995/94	Phocoena phocoena	Harbour porpoise	HP-England	UK CSIP	CEFAS (UK)	31/07/1995	1995	St Mary's Island lighthouse	North Tyneside	East coast	England	NE Atlantic	55.0726	-1.44711	112	dead stranded	F	Immature	slight decomposition (code 2b)	Bycatch	Trauma	20	84	0.181	0.215	0.646	0.404		0.480952
161	SW1995/102	Phocoena phocoena	Harbour porpoise	HP-England	UK CSIP	CEFAS (UK)	10/08/1995	1995	River Steeping near Gibraltar Point	Lincolnshire	East coast	England	NE Atlantic	53.0962	0.324137	90	dead stranded	F	Immature	freshly dead (code 2a)	Starvation (neonate)	Others	8	39	40.414	103.626	310.877	62.275		159.679
163	SW1995/106b	Phocoena phocoena	Harbour porpoise	HP-Scotland	UK CSIP	CEFAS (UK)	24/08/1995	1995	off Porttannachy, Spey Bay	Moray	Grampian	Scotland	NE Atlantic	57.7042	-3.02872	104	at sea	M	Immature	freshly dead (code 2a)	Physical Trauma, Bottlenose Dolphin Attack	Trauma	20	93	0.824	0.886	2.658	1.219		1.31075
164	SW1995/120a	Phocoena phocoena	Harbour porpoise	HP-England	UK CSIP	CEFAS (UK)	04/10/1995	1995	Snettisham	Norfolk	East coast	England	NE Atlantic	52.8814	0.452361	107	live stranded	F	Immature	freshly dead (code 2a)	Live Stranding	Others	19	80	5.232	6.54	19.62	8.348		10.435
165	SW1995/120b	Phocoena phocoena	Harbour porpoise	HP-Scotland	UK CSIP	CEFAS (UK)	04/10/1995	1995	nr Old Shandwick	Highland	Highland	Scotland	NE Atlantic	57.7387	-3.92177	138	dead stranded	M	Mature	freshly dead (code 2a)	Generalised Bacterial Infection	Infectious Disease	34	79	2.029	2.568	7.705	3.3		4.17722
166	SW1995/122a	Phocoena phocoena	Harbour porpoise	HP-Scotland	UK CSIP	CEFAS (UK)	06/10/1995	1995	Shandwick, Balintore	Highland	Highland	Scotland	NE Atlantic	57.7532	-3.91077	104	dead stranded	F	Immature	freshly dead (code 2a)	Bycatch	Trauma	23	94	1.617	1.72	5.161	2.526		2.68723
167	SW1995/126	Phocoena phocoena	Harbour porpoise	HP-England	UK CSIP	CEFAS (UK)	13/10/1995	1995	Withernsea	East Riding of Yorkshire	East coast	England	NE Atlantic	53.7299	0.0375195	95	dead stranded	F	Immature	slight decomposition (code 2b)	Bycatch	Trauma	12	74	20.769	28.066	84.199	32.669		44.1473
168	SW1995/131a	Phocoena phocoena	Harbour porpoise	HP-Scotland	UK CSIP	CEFAS (UK)	17/11/1995	1995	Myre Bay, South Walls	Orkney	Orkney	Scotland	NE Atlantic	58.8017	-3.16487	152	dead stranded	M	Mature	freshly dead (code 2a)	Generalised Bacterial Infection	Infectious Disease	48	91	4.731	5.199	15.597	7.376		8.10549
169	SW1995/141	Phocoena phocoena	Harbour porpoise	HP-England	UK CSIP	CEFAS (UK)	18/12/1995	1995	nr The Bents, South Shields	South Tyneside	East coast	England	NE Atlantic	54.9996	-1.4059	127	dead stranded	M	Immature	freshly dead (code 2a)	Bycatch	Trauma	26	88	5.54	6.295	18.886	8.334		9.47045
170	SW1995/142c	Phocoena phocoena	Harbour porpoise	HP-Scotland	UK CSIP	CEFAS (UK)	22/12/1995	1995	1.5 miles N of Rosemarkie	Highland	Highland	Scotland	NE Atlantic	57.601	-4.10196	139	dead stranded	F	Immature	freshly dead (code 2a)	Physical Trauma, Bottlenose Dolphin Attack	Trauma	35	86	2.505	2.913	8.738	3.818		4.43953
172	SW1996/2	Phocoena phocoena	Harbour porpoise	HP-England	UK CSIP	CEFAS (UK)	03/01/1996	1996	Robin Hood's Bay	North Yorkshire	East coast	England	NE Atlantic	54.4326	-0.526043	140	dead stranded	M	Mature	freshly dead (code 2a)	Bycatch	Trauma	44	81	4.05	5	15	6.046		7.4642
173	SW1996/27(1)	Phocoena phocoena	Harbour porpoise	HP-England	UK CSIP	CEFAS (UK)	1996-01-22	1996	Praa Sands	Cornwall	South-west	England	NE Atlantic	50.1028	-5.39021	153	dead stranded	M	Mature	slight decomposition (code 2b)	Gastritis and/or Enteritis	Infectious Disease	52	86			86.6605			43.3302
174	SW1996/29	Phocoena phocoena	Harbour porpoise	HP-England	UK CSIP	CEFAS (UK)	25/01/1996	1996	Skegness beach	Lincolnshire	East coast	England	NE Atlantic	53.1446	0.355167	126	dead stranded	M	Immature	freshly dead (code 2a)	Generalised Bacterial Infection	Infectious Disease	27	84	3.869	4.606	13.818	5.965		7.10119
175	SW1996/30	Phocoena phocoena	Harbour porpoise	HP-England	UK CSIP	CEFAS (UK)	26/01/1996	1996	Blyth	Northumberland	East coast	England	NE Atlantic	55.1133	-1.49515	117	dead stranded	M	Immature	freshly dead (code 2a)	Generalised Bacterial Infection	Infectious Disease	27	81	2.715	3.352	10.056	4.126		5.09383
176	SW1996/37	Phocoena phocoena	Harbour porpoise	HP-England	UK CSIP	CEFAS (UK)	07/02/1996	1996	Kessingland	Suffolk	East coast	England	NE Atlantic	52.4181	1.72994	137	live stranded	M	Mature	freshly dead (code 2a)	Generalised Bacterial Infection	Infectious Disease	38	39	22.324	57.241	171.723	32.107		82.3256
177	SW1996/44	Phocoena phocoena	Harbour porpoise	HP-England	UK CSIP	CEFAS (UK)	19/02/1996	1996	Roker, Sunderland	Sunderland	East coast	England	NE Atlantic	54.9266	-1.36328	105	dead stranded	M	Immature	freshly dead (code 2a)	Bycatch	Trauma	22	90	7.87	8.744	26.233	12.216		13.5733
178	SW1996/46	Phocoena phocoena	Harbour porpoise	HP-England	UK CSIP	CEFAS (UK)	1996-02-23	1996	Polzeath, Cornwall	Cornwall	South-west	England	NE Atlantic	50.5648	-4.92496	146	dead stranded	M	Mature	slight decomposition (code 2b)	Generalised Bacterial Infection	Infectious Disease	46	91			92.6901			46.3451
179	SW1996/50b	Phocoena phocoena	Harbour porpoise	HP-Scotland	UK CSIP	CEFAS (UK)	14/03/1996	1996	Rockfield (nr Tarbat Ness)	Highland	Highland	Scotland	NE Atlantic	57.8212	-3.81333	133	dead stranded	M	Immature	slight decomposition (code 2b)	Physical Trauma, Bottlenose Dolphin Attack	Trauma	29	90	1.38	1.533	4.6	1.963		2.18111
180	SW1996/52a	Phocoena phocoena	Harbour porpoise	HP-Scotland	UK CSIP	CEFAS (UK)	15/03/1996	1996	2 miles S of Shandwick	Highland	Highland	Scotland	NE Atlantic	57.7278	-3.93126	119	dead stranded	F	Immature	freshly dead (code 2a)	Physical Trauma, Bottlenose Dolphin Attack	Trauma	26	92	1.582	1.72	5.159	2.329		2.53152
181	SW1996/60	Phocoena phocoena	Harbour porpoise	HP-England	UK CSIP	CEFAS (UK)	20/03/1996	1996	Falmouth (behind Green Bank Hotel)	Cornwall	South-west	England	NE Atlantic	50.1602	-5.07355	171	dead stranded	M	Mature	slight decomposition (code 2b)	Bycatch	Trauma	62	94	30.78	32.745	98.234	46.551		49.5223
182	SW1996/60b	Phocoena phocoena	Harbour porpoise	HP-Scotland	UK CSIP	CEFAS (UK)	20/03/1996	1996	Hilton of Cadboll pier	Highland	Highland	Scotland	NE Atlantic	57.7625	-3.89445	107	dead stranded	M	Immature	slight decomposition (code 2b)	Physical Trauma, Bottlenose Dolphin Attack	Trauma	20	91	1.628	1.789	5.367	2.552		2.8044
183	SW1996/67	Phocoena phocoena	Harbour porpoise	HP-England	UK CSIP	CEFAS (UK)	27/03/1996	1996	Sandhaven beach, South Shields	South Tyneside	East coast	England	NE Atlantic	54.9996	-1.4059	120	dead stranded	M	Immature	freshly dead (code 2a)	Bycatch	Trauma	29	92	5.21	5.663	16.989	7.242		7.87174
184	SW1996/69b	Phocoena phocoena	Harbour porpoise	HP-Scotland	UK CSIP	CEFAS (UK)	31/03/1996	1996	W beach, nr Lossiemouth	Moray	Grampian	Scotland	NE Atlantic	57.7222	-3.31804	126	dead stranded	F	Immature	freshly dead (code 2a)	Pneumonia, Parasitic	Infectious Disease	24	94	3.52	3.745	11.234	5.203		5.53511
186	SW1996/84b	Phocoena phocoena	Harbour porpoise	HP-Scotland	UK CSIP	CEFAS (UK)	06/05/1996	1996	Beach E of Nigg Ferry, Nigg Bay	Highland	Highland	Scotland	NE Atlantic	57.6934	-4.00159	110	dead stranded	M	Immature	slight decomposition (code 2b)	Physical Trauma, Bottlenose Dolphin Attack	Trauma	23	90	1.739	1.932	5.797	2.847		3.16333
187	SW1996/84e	Phocoena phocoena	Harbour porpoise	HP-Scotland	UK CSIP	CEFAS (UK)	07/05/1996	1996	West beach (nr Little Skerries), Lossiemouth	Moray	Grampian	Scotland	NE Atlantic	57.7248	-3.31981	123	dead stranded	M	Immature	advanced decomposition (code 4)	Physical Trauma, Bottlenose Dolphin Attack	Trauma	28	87	1.87	2.149	6.448	2.812		3.23218
188	SW1996/86b	Phocoena phocoena	Harbour porpoise	HP-Scotland	UK CSIP	CEFAS (UK)	16/05/1996	1996	Portgordon, Buckie	Moray	Grampian	Scotland	NE Atlantic	57.6666	-3.01089	149	dead stranded	M	Mature	slight decomposition (code 2b)	Starvation	Others	44	92	6.539	7.108	21.323	9.766		10.6152
189	SW1996/87	Phocoena phocoena	Harbour porpoise	HP-England	UK CSIP	CEFAS (UK)	19/05/1996	1996	Seal Sands, Tees Mouth, Billingham	Stockton-on-Tees	East coast	England	NE Atlantic	54.6217	-1.17134	102	dead stranded	M	Immature	slight decomposition (code 2b)	Bycatch	Trauma	16	69	15.95	23.116	69.348	24.289		35.2014
190	SW1996/90b	Phocoena phocoena	Harbour porpoise	HP-Scotland	UK CSIP	CEFAS (UK)	21/05/1996	1996	Balmedie	Aberdeenshire	Grampian	Scotland	NE Atlantic	57.2511	-2.03646	122	dead stranded	M	Immature	freshly dead (code 2a)	Physical Trauma, Bottlenose Dolphin Attack	Trauma	29	87	2.377	2.732	8.197	3.851		4.42644
191	SW1996/101	Phocoena phocoena	Harbour porpoise	HP-Wales	UK CSIP	CEFAS (UK)	12/06/1996	1996	Manorbier beach	Pembrokeshire	West coast	Wales	NE Atlantic	51.6423	-4.80414	125	dead stranded	M	Immature	slight decomposition (code 2b)	Gastritis and/or Enteritis	Infectious Disease	25	86	8.743	10.166	30.499	14.953		17.3872
192	SW1996/101d	Phocoena phocoena	Harbour porpoise	HP-Scotland	UK CSIP	CEFAS (UK)	13/06/1996	1996	Arrochar	Argyll and Bute	Strathclyde	Scotland	NE Atlantic	56.2017	-4.74556	106	dead stranded	F	Immature	freshly dead (code 2a)	Pneumonia, Parasitic and Mycotic	Infectious Disease	18	87	20.621	23.702	71.107	35.311		40.5874
194	SW1996/111	Phocoena phocoena	Harbour porpoise	HP-Wales	UK CSIP	CEFAS (UK)	30/06/1996	1996	Ynyslas	Ceredigion	West coast	Wales	NE Atlantic	52.5283	-4.05958	79	dead stranded	M	Immature	slight decomposition (code 2b)	Starvation (neonate)	Others	8	59	3.69	6.254	18.763	5.025		8.51695
195	SW1996/119	Phocoena phocoena	Harbour porpoise	HP-England	UK CSIP	CEFAS (UK)	10/07/1996	1996	off Parton	Cumbria	West coast	England	NE Atlantic	54.5995	-3.67196	128	entangled	M	Immature	freshly dead (code 2a)	Bycatch (known)	Trauma	30	82	10.9	13.293	39.878	20.17		24.5976
196	SW1996/126	Phocoena phocoena	Harbour porpoise	HP-England	UK CSIP	CEFAS (UK)	25/07/1996	1996	off Whitby	North Yorkshire	East coast	England	NE Atlantic	54.483	-0.463097	100	entangled	F	Immature	slight decomposition (code 2b)	Bycatch (known)	Trauma	20	86	2.553	2.969	8.906	4.08		4.74419
197	SW1996/139	Phocoena phocoena	Harbour porpoise	HP-England	UK CSIP	CEFAS (UK)	27/08/1996	1996	33 miles east of Redcar	At sea	At sea	England	NE Atlantic	54.6239	-0.221077	132	entangled	F	Immature	freshly dead (code 2a)	Bycatch (known)	Trauma	39	92	2.806	3.05	9.15	4.368		4.74783
198	SW1996/147a	Phocoena phocoena	Harbour porpoise	HP-Scotland	UK CSIP	CEFAS (UK)	13/09/1996	1996	Sandend Bay (nr Portsoy)	Aberdeenshire	Grampian	Scotland	NE Atlantic	57.6837	-2.73797	148	dead stranded	M	Mature	freshly dead (code 2a)	Entanglement	Trauma	53	86	3.74	4.349	13.047	5.728		6.66047
199	SW1996/150	Phocoena phocoena	Harbour porpoise	HP-England	UK CSIP	CEFAS (UK)	22/09/1996	1996	Sheringham	Norfolk	East coast	England	NE Atlantic	52.9469	1.21094	124	dead stranded	F	Immature	slight decomposition (code 2b)	Generalised Bacterial Infection	Infectious Disease	21	87	23.84	27.402	82.207	36.578		42.0437
200	SW1996/160	Phocoena phocoena	Harbour porpoise	HP-Wales	UK CSIP	CEFAS (UK)	23/10/1996	1996	Fishguard	Pembrokeshire	West coast	Wales	NE Atlantic	51.9961	-4.97338	191	dead stranded	F	Mature	slight decomposition (code 2b)	Gastritis and/or Enteritis	Infectious Disease	60	81	1.112	1.373	4.119	1.906		2.35309
201	SW1996/163	Phocoena phocoena	Harbour porpoise	HP-Wales	UK CSIP	CEFAS (UK)	31/10/1996	1996	Black Rock Sands (nr Morfa Bychan)	Gwynedd	West coast	Wales	NE Atlantic	52.9117	-4.18929	159	dead stranded	M	Mature	freshly dead (code 2a)	Generalised Bacterial Infection	Infectious Disease	41	92	33.462	36.372	109.115	50.276		54.6478
202	SW1996/169a	Phocoena phocoena	Harbour porpoise	HP-Scotland	UK CSIP	CEFAS (UK)	17/11/1996	1996	East beach, Findhorn	Moray	Grampian	Scotland	NE Atlantic	57.6627	-3.56735	132	dead stranded	M	Mature	freshly dead (code 2a)	Physical Trauma, Bottlenose Dolphin Attack	Trauma	39	87	1.7	1.954	5.862	2.42		2.78161
203	SW1996/174	Phocoena phocoena	Harbour porpoise	HP-Wales	UK CSIP	CEFAS (UK)	30/11/1996	1996	Borth	Ceredigion	West coast	Wales	NE Atlantic	52.4834	-4.0516	124	dead stranded	M	Immature	freshly dead (code 2a)	Physical Trauma, Bottlenose Dolphin Attack	Trauma	29	92	11.508	12.509	37.526	18.223		19.8076
204	SW1996/175	Phocoena phocoena	Harbour porpoise	HP-Wales	UK CSIP	CEFAS (UK)	09/12/1996	1996	Nolton Haven	Pembrokeshire	West coast	Wales	NE Atlantic	51.8235	-5.11005	137	dead stranded	F	Immature	freshly dead (code 2a)	Bycatch	Trauma	33	86	3.68	4.279	12.837	5.996		6.97209
205	SW1997/1	Phocoena phocoena	Harbour porpoise	HP-England	UK CSIP	CEFAS (UK)	06/01/1997	1997	Spending beach, Great Yarmouth harbour	Norfolk	East coast	England	NE Atlantic	52.5727	1.73568	132	dead stranded	M	Mature	slight decomposition (code 2b)	Bycatch	Trauma	34	87	16.17	18.586	55.759	25.625		29.454
206	SW1997/2	Phocoena phocoena	Harbour porpoise	HP-England	UK CSIP	CEFAS (UK)	08/01/1997	1997	Porthallow cove	Cornwall	South-west	England	NE Atlantic	50.1222	-5.08231	151	dead stranded	M	Immature	slight decomposition (code 2b)	Bycatch	Trauma	49	90	7.03	7.811	23.433	10.65		11.8333
207	SW1997/5	Phocoena phocoena	Harbour porpoise	HP-England	UK CSIP	CEFAS (UK)	10/01/1997	1997	Portscatho	Cornwall	South-west	England	NE Atlantic	50.1799	-4.97394	127	dead stranded	M	Immature	slight decomposition (code 2b)	Bycatch	Trauma	38	92	1.587	1.725	5.175	2.313		2.51413
208	SW1997/21a	Phocoena phocoena	Harbour porpoise		UK CSIP	CEFAS (UK)	22/01/1997	1997	North of Ramsey	Isle of Man	Isle of Man	Isle of Man	NE Atlantic	54.3611	-4.37776	119	live stranded	F	Immature	freshly dead (code 2a)	Pneumonia, Unknown Aetiology	Others	24	82	17.514	21.359	64.076	27.435		33.4573
209	SW1997/36	Phocoena phocoena	Harbour porpoise	HP-England	UK CSIP	CEFAS (UK)	29/01/1997	1997	Bridlington Bay	East Riding of Yorkshire	East coast	England	NE Atlantic	54.0665	-0.150841	154	entangled	F	Mature	freshly dead (code 2a)	Bycatch (known)	Trauma	51	85	6.34	7.459	22.376	10.064		11.84
210	SW1997/67f	Phocoena phocoena	Harbour porpoise	HP-Scotland	UK CSIP	CEFAS (UK)	11/04/1997	1997	landed at Mallaig	Highland	Highland	Scotland	NE Atlantic	56.9651	-6.0093	107	entangled	M	Immature	slight decomposition (code 2b)	Bycatch (known)	Trauma	15	78	4.41	5.654	16.962	6.744		8.64615
211	SW1997/72	Phocoena phocoena	Harbour porpoise	HP-England	UK CSIP	CEFAS (UK)	18/04/1997	1997	off Cromer Point (nr Scarborough)	North Yorkshire	East coast	England	NE Atlantic	54.3222	-0.405432	110	entangled	F	Immature	freshly dead (code 2a)	Bycatch (known)	Trauma	26	88	1.538	1.748	5.243	2.416		2.74545
212	SW1997/80	Phocoena phocoena	Harbour porpoise	HP-England	UK CSIP	CEFAS (UK)	14/05/1997	1997	ca25.8 miles E of Runswick Bay	At sea	At sea	England	NE Atlantic	54.5225	-0.123027	123	entangled	F	Immature	slight decomposition (code 2b)	Bycatch (known)	Trauma	31	84	2.125	2.53	7.589	3.116		3.70952
213	SW1997/81	Phocoena phocoena	Harbour porpoise	HP-England	UK CSIP	CEFAS (UK)	14/05/1997	1997	ca25.8 miles E of Runswick Bay	At sea	At sea	England	NE Atlantic	54.5225	-0.123027	129	entangled	F	Immature	slight decomposition (code 2b)	Bycatch (known)	Trauma	35	95	4.216	4.438	13.314	6.824		7.18316
214	SW1997/87	Phocoena phocoena	Harbour porpoise	HP-England	UK CSIP	CEFAS (UK)	02/06/1997	1997	Tynemouth beach	North Tyneside	East coast	England	NE Atlantic	55.0123	-1.42917	111	dead stranded	M	Immature	slight decomposition (code 2b)	Pneumonia, Parasitic and Mycotic	Infectious Disease	21	90	5.98	6.644	19.933	9.069		10.0767
215	SW1997/89	Phocoena phocoena	Harbour porpoise	HP-England	UK CSIP	CEFAS (UK)	06/06/1997	1997	North Denes, Great Yarmouth	Norfolk	East coast	England	NE Atlantic	52.6263	1.74469	90	dead stranded	M	Immature	freshly dead (code 2a)	Starvation (neonate)	Others	8	60	2.651	4.418	13.255	4.986		8.31
216	SW1997/91	Phocoena phocoena	Harbour porpoise	HP-Wales	UK CSIP	CEFAS (UK)	09/06/1997	1997	Black Pill, Swansea	Swansea	West coast	Wales	NE Atlantic	51.5942	-3.98673	89	dead stranded	F	Immature	freshly dead (code 2a)	Bycatch	Trauma	10	63	5.941	9.43	28.29	9.59		15.2222
217	SW1997/93	Phocoena phocoena	Harbour porpoise	HP-Wales	UK CSIP	CEFAS (UK)	13/06/1997	1997	Aberystwyth	Ceredigion	West coast	Wales	NE Atlantic	52.4099	-4.08936	160	live stranded	F	Mature	slight decomposition (code 2b)	Dystocia & Stillborn	Trauma	71	91	1.527	1.678	5.034	2.503		2.75055
218	SW1997/93b	Phocoena phocoena	Harbour porpoise	HP-Scotland	UK CSIP	CEFAS (UK)	17/06/1997	1997	Aberdeen beach	City of Aberdeen	Grampian	Scotland	NE Atlantic	57.1711	-2.07608	115	dead stranded	M	Immature	slight decomposition (code 2b)	Physical Trauma, Bottlenose Dolphin Attack	Trauma	21	85	1.655	1.947	5.841	2.352		2.76706
219	SW1997/94	Phocoena phocoena	Harbour porpoise	HP-Wales	UK CSIP	CEFAS (UK)	19/06/1997	1997	Pembrey	Carmarthenshire	West coast	Wales	NE Atlantic	51.7014	-4.3663	172	dead stranded	F	Mature	freshly dead (code 2a)	Dystocia & Stillborn	Trauma	72	87	2.356	2.708	8.124	4.294		4.93563
220	SW1997/96	Phocoena phocoena	Harbour porpoise	HP-Wales	UK CSIP	CEFAS (UK)	23/06/1997	1997	Llanrhystud	Ceredigion	West coast	Wales	NE Atlantic	52.2962	-4.16614	154	dead stranded	F	Mature	freshly dead (code 2a)	Dystocia & Stillborn	Trauma	50	90	2.49	2.767	8.3	4.227		4.69667
221	SW1997/97	Phocoena phocoena	Harbour porpoise	HP-Wales	UK CSIP	CEFAS (UK)	24/06/1997	1997	Pendine Sands	Carmarthenshire	West coast	Wales	NE Atlantic	51.7342	-4.52011	70	dead stranded	F	Immature	freshly dead (code 2a)	Starvation (neonate)	Others	11	59	8.5	14.407	43.22	14.57		24.6949
222	SW1997/97a	Phocoena phocoena	Harbour porpoise	HP-Scotland	UK CSIP	CEFAS (UK)	25/06/1997	1997	Sound of Harris	Western Isles	Western Isles	Scotland	NE Atlantic	57.7096	-7.03794	152	entangled	M	Mature	freshly dead (code 2a)	Bycatch (known)	Trauma	50	83	1.463	1.763	5.288	1.991		2.3988
223	SW1997/102	Phocoena phocoena	Harbour porpoise	HP-England	UK CSIP	CEFAS (UK)	03/07/1997	1997	Hunstanton	Norfolk	East coast	England	NE Atlantic	52.9401	0.48545	84	live stranded	F	Immature	freshly dead (code 2a)	Live Stranding	Others	10	77	7.979	10.362	31.087	12.746		16.5532
224	SW1997/103	Phocoena phocoena	Harbour porpoise	HP-England	UK CSIP	CEFAS (UK)	03/07/1997	1997	Thurlestone sands	Devon	South-west	England	NE Atlantic	50.258	-3.85903	117	dead stranded	F	Immature	freshly dead (code 2a)	Pneumonia, Bacterial and Mycotic	Infectious Disease	24	76	17.252	22.7	68.1	28.879		37.9987
225	SW1997/111	Phocoena phocoena	Harbour porpoise	HP-England	UK CSIP	CEFAS (UK)	10/07/1997	1997	BYCATCH 8km off Ulrome	East Riding of Yorkshire	East coast	England	NE Atlantic	53.9909	-0.0957639	126	entangled	F	Immature	freshly dead (code 2a)	Bycatch (known)	Trauma	37	90	5.877	6.53	19.59	10.29		11.4333
226	SW1997/113	Phocoena phocoena	Harbour porpoise	HP-Wales	UK CSIP	CEFAS (UK)	13/07/1997	1997	Pembrey Country Park	Carmarthenshire	West coast	Wales	NE Atlantic	51.7016	-4.35907	78	dead stranded	F	Immature	freshly dead (code 2a)	Starvation (neonate)	Others	14	50	6.728	13.456	40.368	10.585		21.17
227	SW1997/118	Phocoena phocoena	Harbour porpoise	HP-Wales	UK CSIP	CEFAS (UK)	18/07/1997	1997	Prestatyn	Denbighshire	West coast	Wales	NE Atlantic	53.3479	-3.40472	172	dead stranded	F	Mature	freshly dead (code 2a)	Bycatch	Trauma	50	85	2.379	2.799	8.396	4.496		5.28941
228	SW1997/124a	Phocoena phocoena	Harbour porpoise	HP-Scotland	UK CSIP	CEFAS (UK)	22/07/1997	1997	off Pittenweem	Fife	Fife	Scotland	NE Atlantic	56.2085	-2.72551	150	entangled	M	Mature	slight decomposition (code 2b)	Bycatch (known)	Trauma	44	86	4.08	4.744	14.233	6.312		7.33953
229	SW1997/125b	Phocoena phocoena	Harbour porpoise	HP-Scotland	UK CSIP	CEFAS (UK)	24/07/1997	1997	Unknown	Western Isles	Western Isles	Scotland	NE Atlantic			161	entangled	F	Mature	freshly dead (code 2a)	Bycatch (known)	Trauma	58	88	2.808	3.191	9.573	4.373		4.96932
231	SW1997/135d	Phocoena phocoena	Harbour porpoise	HP-Scotland	UK CSIP	CEFAS (UK)	20/08/1997	1997	Minches	Western Isles	Western Isles	Scotland	NE Atlantic	57.7911	-6.29125	143	entangled	F	Mature	freshly dead (code 2a)	Bycatch (known)	Trauma	43	90	4.462	4.958	14.873	7.443		8.27
232	SW1997/135f	Phocoena phocoena	Harbour porpoise	HP-Scotland	UK CSIP	CEFAS (UK)	21/08/1997	1997	Minches	Western Isles	Western Isles	Scotland	NE Atlantic	57.7921	-6.28968	121	entangled	M	Immature	freshly dead (code 2a)	Bycatch (known)	Trauma	30	90	2.91	3.233	9.7	4.677		5.19667
233	SW1997/137c	Phocoena phocoena	Harbour porpoise	HP-Scotland	UK CSIP	CEFAS (UK)	26/08/1997	1997	Burray Ness	Orkney	Orkney	Scotland	NE Atlantic	58.8553	-2.85462	152	live stranded	F	Mature	freshly dead (code 2a)	(Meningo)encephalitis	Infectious Disease	46	87	2.647	3.043	9.128	4.246		4.88046
234	SW1997/138	Phocoena phocoena	Harbour porpoise	HP-England	UK CSIP	CEFAS (UK)	07/09/1997	1997	Squires Gate (nr Blackpool)	Lancashire	West coast	England	NE Atlantic	53.7758	-3.05776	118	dead stranded	F	Immature	slight decomposition (code 2b)	Pneumonia, Parasitic	Infectious Disease	20	80	27.352	34.19	102.57	42.698		53.3725
235	SW1997/141	Phocoena phocoena	Harbour porpoise	HP-England	UK CSIP	CEFAS (UK)	10/09/1997	1997	ca7.75 miles NE of Whitby	North Yorkshire	East coast	England	NE Atlantic	54.5751	-0.478199	128	entangled	M	Immature	freshly dead (code 2a)	Bycatch (known)	Trauma	38	83	3.048	3.672	11.017	5.086		6.12771
236	SW1997/142	Phocoena phocoena	Harbour porpoise	HP-England	UK CSIP	CEFAS (UK)	10/09/1997	1997	ca7.75 miles E of Sandsend	North Yorkshire	East coast	England	NE Atlantic	54.5015	-0.47831	143	entangled	M	Mature	freshly dead (code 2a)	Bycatch (known)	Trauma	44	90	11.927	13.252	39.757	19.492		21.6578
237	SW1997/142b	Phocoena phocoena	Harbour porpoise	HP-England	UK CSIP	CEFAS (UK)	1997-09-11	1997	11¾ miles northeast of Kettleness, North Yorkshire	North Yorkshire	East coast	England	NE Atlantic	54.6321	-0.471113	132	entangled	F	Immature	freshly dead (code 2a)	Bycatch (known)	Trauma	35.7	88			13.2864			6.64318
238	SW1997/143a	Phocoena phocoena	Harbour porpoise	HP-Scotland	UK CSIP	CEFAS (UK)	13/09/1997	1997	Crovie, Gardenstown	Aberdeenshire	Grampian	Scotland	NE Atlantic	57.6801	-2.32367	119	dead stranded	M	Immature	slight decomposition (code 2b)	Physical Trauma, Bottlenose Dolphin Attack	Trauma	25	91	1.685	1.852	5.555	2.612		2.87033
239	SW1997/152	Phocoena phocoena	Harbour porpoise	HP-England	UK CSIP	CEFAS (UK)	07/10/1997	1997	Seasalter (nr Whitstable)	Kent	East coast	England	NE Atlantic	51.3494	1.00887	107	live stranded	F	Immature	freshly dead (code 2a)	Generalised Bacterial Infection	Infectious Disease	19	70	27.245	38.921	116.764	41.439		59.1986
240	SW1997/161a	Phocoena phocoena	Harbour porpoise	HP-Scotland	UK CSIP	CEFAS (UK)	14/10/1997	1997	east of Rattray Head	At sea	At sea	Scotland	NE Atlantic	57.6167	-1.38326	137	entangled	M	Mature	freshly dead (code 2a)	Bycatch (known)	Trauma	43	86	2.99	3.477	10.43	4.54		5.27907
241	SW1997/173	Phocoena phocoena	Harbour porpoise	HP-England	UK CSIP	CEFAS (UK)	24/11/1997	1997	Sidmouth (town beach)	Devon	South-west	England	NE Atlantic	50.6764	-3.23852	137	dead stranded	M	Immature	freshly dead (code 2a)	Not Established	Others	31	91	16.835	18.5	55.5	26.783		29.4319
242	SW1997/174	Phocoena phocoena	Harbour porpoise	HP-England	UK CSIP	CEFAS (UK)	26/11/1997	1997	Gorleston	Norfolk	East coast	England	NE Atlantic	52.56	1.73608	147	dead stranded	F	Mature	slight decomposition (code 2b)	Physical Trauma	Trauma	41	90	8.228	9.142	27.427	13.835		15.3722
243	SW1997/174b	Phocoena phocoena	Harbour porpoise	HP-Scotland	UK CSIP	CEFAS (UK)	28/11/1997	1997	Loch Linnhe	Argyll and Bute	Strathclyde	Scotland	NE Atlantic	56.5951	-5.38025	103	dead stranded	M	Immature	freshly dead (code 2a)	Bycatch (known)	Trauma	27	90	3.544	3.938	11.813	5.608		6.23111
244	SW1997/178	Phocoena phocoena	Harbour porpoise	HP-England	UK CSIP	CEFAS (UK)	05/12/1997	1997	Whitley Bay beach	North Tyneside	East coast	England	NE Atlantic	55.0551	-1.44813	156	dead stranded	F	Mature	freshly dead (code 2a)	Starvation	Others	51	86	2.519	2.929	8.787	4.299		4.99884
245	SW1997/178c	Phocoena phocoena	Harbour porpoise	HP-Scotland	UK CSIP	CEFAS (UK)	06/12/1997	1997	Caiplie	Fife	Fife	Scotland	NE Atlantic	56.2358	-2.66149	116	dead stranded	M	Mature	moderate decomposition (code 3)	Pneumonia, Parasitic and Bacterial	Infectious Disease	27	88	10.29	11.693	35.08	15.942		18.1159
246	SW1997/186.1	Phocoena phocoena	Harbour porpoise	HP-England	UK CSIP	CEFAS (UK)	1997-12-22	1997	Whitley Sands	North Tyneside	East coast	England	NE Atlantic	55.0511	-1.44741	113	dead stranded	M	Immature	freshly dead (code 2a)	Live Stranding	Others	22.8	91			12.6659			6.33297
247	SW1997/186.2	Phocoena phocoena	Harbour porpoise	HP-England	UK CSIP	CEFAS (UK)	1997-12-22	1997	Whitley Sands	North Tyneside	East coast	England	NE Atlantic	55.0511	-1.44741	145	dead stranded	F	Mature	freshly dead (code 2a)	Pneumonia, Mycotic	Infectious Disease	36	93			2.93548			1.46774
248	SW1998/1	Phocoena phocoena	Harbour porpoise	HP-England	UK CSIP	CEFAS (UK)	05/01/1998	1998	nr Mawgan Porth	Cornwall	South-west	England	NE Atlantic	50.4654	-5.0327	157	dead stranded	M	Immature	slight decomposition (code 2b)	Bycatch	Trauma	44	93	6.18	6.645	19.935	9.519		10.2355
249	SW1998/2a	Phocoena phocoena	Harbour porpoise	HP-Scotland	UK CSIP	CEFAS (UK)	06/01/1998	1998	Sand, Mainland	Shetland	Shetland	Scotland	NE Atlantic	60.21	-1.36843	120	dead stranded	F	Immature	slight decomposition (code 2b)	Others	Infectious Disease	18	90	2.381	2.646	7.937	3.77		4.18889
250	SW1998/4	Phocoena phocoena	Harbour porpoise	HP-England	UK CSIP	CEFAS (UK)	09/01/1998	1998	North End, Mablethorpe	Lincolnshire	East coast	England	NE Atlantic	53.3574	0.255665	100	dead stranded	F	Immature	freshly dead (code 2a)	Live Stranding	Others	19	82	5.416	6.605	19.815	9.061		11.05
251	SW1998/16	Phocoena phocoena	Harbour porpoise	HP-England	UK CSIP	CEFAS (UK)	23/01/1998	1998	Porthpean, St. Austell	Cornwall	South-west	England	NE Atlantic	50.3227	-4.76364	128	dead stranded	M	Immature	freshly dead (code 2a)	Bycatch	Trauma	40	90	8.1	9	27	10.17		11.3
253	SW1998/18b	Phocoena phocoena	Harbour porpoise	HP-Scotland	UK CSIP	CEFAS (UK)	26/01/1998	1998	Quarryhead, nr Rosehearty	Aberdeenshire	Grampian	Scotland	NE Atlantic	57.684	-2.15766	152	dead stranded	M	Mature	slight decomposition (code 2b)	Pneumonia, Parasitic	Infectious Disease	49	89	10.555	11.86	35.579	16.246		18.2539
254	SW1998/21	Phocoena phocoena	Harbour porpoise	HP-Wales	UK CSIP	CEFAS (UK)	08/02/1998	1998	South beach, Tenby	Pembrokeshire	West coast	Wales	NE Atlantic	51.6625	-4.71138	129	dead stranded	M	Immature	freshly dead (code 2a)	Bycatch	Trauma	32	87	5.11	5.874	17.621	7.909		9.0908
255	SW1998/35b	Phocoena phocoena	Harbour porpoise	HP-Scotland	UK CSIP	CEFAS (UK)	28/02/1998	1998	Black Rocks, nr Troon	South Ayrshire	Strathclyde	Scotland	NE Atlantic	55.5304	-4.65419	161	dead stranded	F	Mature	freshly dead (code 2a)	Bycatch	Trauma	62	92	8.836	9.604	28.813	14.567		15.8337
256	SW1998/43a	Phocoena phocoena	Harbour porpoise	HP-Scotland	UK CSIP	CEFAS (UK)	08/03/1998	1998	nr Portessie	Moray	Grampian	Scotland	NE Atlantic	57.6869	-2.93597	152	dead stranded	F	Mature	freshly dead (code 2a)	Pneumonia, Parasitic and Mycotic	Infectious Disease	50	94	1.174	1.249	3.747	1.841		1.95851
257	SW1998/50	Phocoena phocoena	Harbour porpoise	HP-England	UK CSIP	CEFAS (UK)	13/03/1998	1998	Westward Ho! beach	Devon	South-west	England	NE Atlantic	51.0474	-4.2372	131	dead stranded	F	Immature	freshly dead (code 2a)	Live Stranding	Others	36	93	6.688	7.191	21.574	11.064		11.8968
258	SW1998/53	Phocoena phocoena	Harbour porpoise	HP-England	UK CSIP	CEFAS (UK)	19/03/1998	1998	Bridlington harbour	East Riding of Yorkshire	East coast	England	NE Atlantic	54.0797	-0.188478	117	entangled	M	Immature	freshly dead (code 2a)	Bycatch (known)	Trauma	28	90	2.255	2.506	7.517	3.585		3.98333
259	SW1998/56a	Phocoena phocoena	Harbour porpoise	HP-Scotland	UK CSIP	CEFAS (UK)	23/03/1998	1998	ca 10 miles west of Kettla Ness, Mainland	At sea	At sea	Scotland	NE Atlantic	60.9333	-1.66657	133	entangled	M	Mature	slight decomposition (code 2b)	Bycatch (known)	Trauma	34	99	10.04	10.141	30.424	14.88		15.0303
260	SW1998/58a	Phocoena phocoena	Harbour porpoise	HP-England	UK CSIP	CEFAS (UK)	26/03/1998	1998	ca 56 miles East of Mainland	At sea	At sea	England	NE Atlantic	58.924	-1.13292	147	entangled	M	Mature	slight decomposition (code 2b)	Generalised Bacterial Infection	Infectious Disease	40	91	1.294	1.422	4.266	1.903		2.09121
261	SW1998/71	Phocoena phocoena	Harbour porpoise	HP-England	UK CSIP	CEFAS (UK)	09/04/1998	1998	South Beach, Scarborough	North Yorkshire	East coast	England	NE Atlantic	54.2792	-0.385282	138	entangled	M	Mature	freshly dead (code 2a)	Bycatch (known)	Trauma	36	80	4.715	5.894	17.681	7.888		9.86
262	SW1998/73a	Phocoena phocoena	Harbour porpoise	HP-Scotland	UK CSIP	CEFAS (UK)	14/04/1998	1998	Echnaloch Bay, Burray	Orkney	Orkney	Scotland	NE Atlantic	58.8558	-2.91357	152	dead stranded	F	Mature	slight decomposition (code 2b)	Pneumonia, Parasitic	Infectious Disease	49	87	7.148	8.216	24.648	10.775		12.3851
263	SW1998/75	Phocoena phocoena	Harbour porpoise	HP-England	UK CSIP	CEFAS (UK)	20/04/1998	1998	1 mile east of Cromer Point, north of Scarborough	North Yorkshire	East coast	England	NE Atlantic	54.3246	-0.389653	114	dead stranded	F	Immature	slight decomposition (code 2b)	Bycatch	Trauma	24	99	3.095	3.126	9.379	5.263		5.31616
264	SW1998/76	Phocoena phocoena	Harbour porpoise	HP-England	UK CSIP	CEFAS (UK)	22/04/1998	1998	East of Cromer Point, north of Scarborough	North Yorkshire	East coast	England	NE Atlantic	54.3237	-0.391997	141	entangled	M	Mature	freshly dead (code 2a)	Bycatch (known)	Trauma	51	91	2.96	3.253	9.758	4.879		5.36154
265	SW1998/97	Phocoena phocoena	Harbour porpoise	HP-Wales	UK CSIP	CEFAS (UK)	21/05/1998	1998	Caldy Island	Pembrokeshire	West coast	Wales	NE Atlantic	51.6395	-4.69266	133	live stranded	F	Immature	slight decomposition (code 2b)	Starvation	Others	27	78	9.724	12.467	37.4	16.039		20.5628
266	SW1998/105b	Phocoena phocoena	Harbour porpoise	HP-Scotland	UK CSIP	CEFAS (UK)	10/06/1998	1998	Findochty, Buckie	Moray	Grampian	Scotland	NE Atlantic	57.7025	-2.89442	140	dead stranded	F	Mature	slight decomposition (code 2b)	Physical Trauma, Bottlenose Dolphin Attack	Trauma	41	93	2.052	2.206	6.619	3.169		3.40753
267	SW1998/115	Phocoena phocoena	Harbour porpoise	HP-England	UK CSIP	CEFAS (UK)	28/06/1998	1998	Mablethorpe	Lincolnshire	East coast	England	NE Atlantic	53.3409	0.26982	146	live stranded	M	Mature	freshly dead (code 2a)	Live Stranding	Others	39	88	29.883	33.958	101.874	50.037		56.8602
268	SW1998/116	Phocoena phocoena	Harbour porpoise	HP-Wales	UK CSIP	CEFAS (UK)	28/06/1998	1998	Borth	Ceredigion	West coast	Wales	NE Atlantic	52.5104	-4.0558	77	dead stranded	M	Immature	freshly dead (code 2a)	Live Stranding	Others	8	85	2.682	3.155	9.466	4.554		5.35765
269	SW1998/123a	Phocoena phocoena	Harbour porpoise	HP-Scotland	UK CSIP	CEFAS (UK)	01/07/1998	1998	Thurso beach	Highland	Highland	Scotland	NE Atlantic	58.6014	-3.5093	140	dead stranded	M	Mature	freshly dead (code 2a)	Others	Infectious Disease	42	92	3.99	4.337	13.011	5.672		6.16522
270	SW1998/127	Phocoena phocoena	Harbour porpoise	HP-England	UK CSIP	CEFAS (UK)	04/07/1998	1998	Corton beach	Suffolk	East coast	England	NE Atlantic	52.5112	1.74373	82	dead stranded	M	Immature	freshly dead (code 2a)	Live Stranding	Others	11	76	7.665	10.086	30.257	12.497		16.4434
271	SW1998/129	Phocoena phocoena	Harbour porpoise	HP-England	UK CSIP	CEFAS (UK)	07/07/1998	1998	Sea Palling	Norfolk	East coast	England	NE Atlantic	52.8003	1.58747	154	live stranded	F	Mature	freshly dead (code 2a)	Generalised Bacterial Infection	Infectious Disease	45	84	8.931	10.632	31.896	15.427		18.3655
272	SW1998/135	Phocoena phocoena	Harbour porpoise	HP-Wales	UK CSIP	CEFAS (UK)	18/07/1998	1998	Borth	Ceredigion	West coast	Wales	NE Atlantic	52.4943	-4.05063	76	dead stranded	M	Immature	freshly dead (code 2a)	Bycatch	Trauma	11	90	5.62	6.244	18.733	9.908		11.0089
273	SW1998/139	Phocoena phocoena	Harbour porpoise	HP-England	UK CSIP	CEFAS (UK)	23/07/1998	1998	Snettisham	Norfolk	East coast	England	NE Atlantic	52.8779	0.449189	84	live stranded	M	Immature	freshly dead (code 2a)	Starvation (neonate)	Others	9	80	4.428	5.535	16.605	7.354		9.1925
274	SW1998/145	Phocoena phocoena	Harbour porpoise	HP-England	UK CSIP	CEFAS (UK)	02/08/1998	1998	Greatstone on Sea	Kent	East coast	England	NE Atlantic	50.9681	0.969894	84	live stranded	M	Immature	freshly dead (code 2a)	Starvation (neonate)	Others	9	64	7.365	11.508	34.523	12.481		19.5016
275	SW1998/149	Phocoena phocoena	Harbour porpoise	HP-England	UK CSIP	CEFAS (UK)	05/08/1998	1998	off Newlyn	Cornwall	South-west	England	NE Atlantic	50.102	-5.53844	145	entangled	M	Mature	slight decomposition (code 2b)	Bycatch (known)	Trauma	45	86	8.47	9.849	29.547	12.876		14.9721
276	SW1998/155d	Phocoena phocoena	Harbour porpoise	HP-Scotland	UK CSIP	CEFAS (UK)	13/08/1998	1998	Whitehills, nr Banff	Aberdeenshire	Grampian	Scotland	NE Atlantic	57.681	-2.57859	86	dead stranded	M	Immature	freshly dead (code 2a)	Physical Trauma, Bottlenose Dolphin Attack	Trauma	12	91	0.995	1.093	3.28	1.664		1.82857
277	SW1998/164	Phocoena phocoena	Harbour porpoise	HP-Wales	UK CSIP	CEFAS (UK)	25/08/1998	1998	LLanon	Ceredigion	West coast	Wales	NE Atlantic	52.2804	-4.18883	142	dead stranded	M	Mature	slight decomposition (code 2b)	Not Established	Others	34	93	21.444	23.058	69.174	34.059		36.6226
278	SW1998/167a	Phocoena phocoena	Harbour porpoise	HP-England	UK CSIP	CEFAS (UK)	09/09/1998	1998	off Hurst, nr Lymington	Hampshire	Channel	England	NE Atlantic	50.6992	-1.561	113	entangled	F	Immature	freshly dead (code 2a)	Pneumonia, Parasitic	Infectious Disease	18	74	21.738	29.376	88.127	35.323		47.7338
279	SW1998/170	Phocoena phocoena	Harbour porpoise	HP-Wales	UK CSIP	CEFAS (UK)	17/09/1998	1998	Swansea beach	Swansea	West coast	Wales	NE Atlantic	51.612	-3.94994	143	dead stranded	M	Mature	slight decomposition (code 2b)	Live Stranding	Others	37	92	24.91	27.076	81.228	38.516		41.8652
280	SW1998/171	Phocoena phocoena	Harbour porpoise	HP-England	UK CSIP	CEFAS (UK)	17/09/1998	1998	Airey Point	Devon	South-west	England	NE Atlantic	51.0899	-4.22354	77	dead stranded	M	Immature	slight decomposition (code 2b)	Pneumonia, Unknown Aetiology	Infectious Disease	8	82	9.413	11.479	34.438	16.436		20.0439
281	SW1998/174	Phocoena phocoena	Harbour porpoise	HP-Wales	UK CSIP	CEFAS (UK)	28/09/1998	1998	Cat Rock, Newport Bay	Pembrokeshire	West coast	Wales	NE Atlantic	52.0233	-4.85563	147	dead stranded	M	Mature	slight decomposition (code 2b)	Physical Trauma, Bottlenose Dolphin Attack	Trauma	49	89	37.81	42.483	127.449	58.465		65.691
282	SW1998/179	Phocoena phocoena	Harbour porpoise	HP-Wales	UK CSIP	CEFAS (UK)	11/10/1998	1998	Lower Town, Fishguard	Pembrokeshire	West coast	Wales	NE Atlantic	51.9962	-4.97193	119	dead stranded	M	Immature	slight decomposition (code 2b)	Pneumonia, Parasitic and Bacterial	Infectious Disease	18	83	12.507	15.069	45.206	20.686		24.9229
283	SW1998/183	Phocoena phocoena	Harbour porpoise	HP-Wales	UK CSIP	CEFAS (UK)	18/10/1998	1998	LLanrhystud	Ceredigion	West coast	Wales	NE Atlantic	52.308	-4.15644	121	dead stranded	M	Immature	slight decomposition (code 2b)	Others	Others	24	92	10.257	11.149	33.447	15.946		17.3326
284	SW1998/187	Phocoena phocoena	Harbour porpoise	HP-England	UK CSIP	CEFAS (UK)	03/11/1998	1998	Salthouse	Norfolk	East coast	England	NE Atlantic	52.9581	1.09411	164	live stranded	F	Mature	freshly dead (code 2a)	Pneumonia, Parasitic and Bacterial	Infectious Disease	43	85	1.967	2.314	6.942	3.053		3.59176
285	SW1998/191	Phocoena phocoena	Harbour porpoise	HP-Wales	UK CSIP	CEFAS (UK)	09/11/1998	1998	Aberystwyth	Ceredigion	West coast	Wales	NE Atlantic	52.4172	-4.08823	157	dead stranded	F	Mature	slight decomposition (code 2b)	Generalised Bacterial Infection	Infectious Disease	43	86	1.527	1.776	5.327	2.72		3.16279
286	SW1998/198	Phocoena phocoena	Harbour porpoise	HP-Wales	UK CSIP	CEFAS (UK)	27/11/1998	1998	Ynyslas	Ceredigion	West coast	Wales	NE Atlantic	52.5255	-4.06093	123	dead stranded	F	Immature	slight decomposition (code 2b)	Generalised Bacterial Infection	Infectious Disease	24	89	3.546	3.984	11.953	5.534		6.21798
287	SW1998/208	Phocoena phocoena	Harbour porpoise	HP-England	UK CSIP	CEFAS (UK)	16/12/1998	1998	Seaton Sluice	Northumberland	East coast	England	NE Atlantic	55.0926	-1.47974	117	dead stranded	M	Immature	slight decomposition (code 2b)	Bycatch	Trauma	28	80	2.177	2.721	8.164	3.611		4.51375
288	SW1998/214a	Phocoena phocoena	Harbour porpoise	HP-Scotland	UK CSIP	CEFAS (UK)	28/12/1998	1998	Portmahomack	Highland	Highland	Scotland	NE Atlantic	57.8362	-3.82756	100	live stranded	M	Immature	freshly dead (code 2a)	Physical Trauma	Trauma	21	92	3.316	3.604	10.813	4.768		5.18261
289	SW1999/8b	Phocoena phocoena	Harbour porpoise	HP-Scotland	UK CSIP	CEFAS (UK)	14/01/1999	1999	Ardmillan Castle, nr Girvan	South Ayrshire	Strathclyde	Scotland	NE Atlantic	55.2142	-4.88154	145	dead stranded	M	Mature	slight decomposition (code 2b)	Bycatch	Trauma	54	91	18.85	20.714	62.143	28.63		31.4615
290	SW1999/10	Phocoena phocoena	Harbour porpoise	HP-England	UK CSIP	CEFAS (UK)	17/01/1999	1999	Druridge Bay	Northumberland	East coast	England	NE Atlantic	55.2663	-1.56561	148	dead stranded	F	Mature	slight decomposition (code 2b)	Starvation	Others	40	90	0.745	0.828	2.483	1.368		1.52
291	SW1999/10a	Phocoena phocoena	Harbour porpoise	HP-Scotland	UK CSIP	CEFAS (UK)	18/01/1999	1999	Troon	South Ayrshire	Strathclyde	Scotland	NE Atlantic	55.5349	-4.65608	160	dead stranded	F	Mature	slight decomposition (code 2b)	Neoplasia	Others	53	95	2.014	2.12	6.36	3.881		4.08526
292	SW1999/17	Phocoena phocoena	Harbour porpoise	HP-England	UK CSIP	CEFAS (UK)	28/01/1999	1999	South Bay, Bridlington	East Riding of Yorkshire	East coast	England	NE Atlantic	54.0717	-0.196468	101	entangled	F	Immature	freshly dead (code 2a)	Bycatch (known)	Trauma	16	76	4.058	5.339	16.018	6.307		8.29868
293	SW1999/25a	Phocoena phocoena	Harbour porpoise	HP-Scotland	UK CSIP	CEFAS (UK)	12/02/1999	1999	St. Andrews Bay	Fife	Fife	Scotland	NE Atlantic	56.352	-2.77679	133	entangled	M	Mature	freshly dead (code 2a)	Bycatch (known)	Trauma	36	88	2.836	3.223	9.668	4.265		4.84659
294	SW1999/26	Phocoena phocoena	Harbour porpoise	HP-England	UK CSIP	CEFAS (UK)	13/02/1999	1999	Hannafaore, Looe	Cornwall	South-west	England	NE Atlantic	50.3432	-4.45415	124	dead stranded	M	Immature	freshly dead (code 2a)	Bycatch	Trauma	30	89	12.782	14.362	43.085	20.53		23.0674
295	SW1999/30a	Phocoena phocoena	Harbour porpoise	HP-Scotland	UK CSIP	CEFAS (UK)	17/02/1999	1999	9-10 miles southwest of Ailsa Craig	South Ayrshire	Strathclyde	Scotland	NE Atlantic	55.1613	-5.23423	140	entangled	F	Mature	freshly dead (code 2a)	Bycatch (known)	Trauma	44	89	5.504	6.184	18.553	7.983		8.96966
296	SW1999/40	Phocoena phocoena	Harbour porpoise	HP-England	UK CSIP	CEFAS (UK)	04/03/1999	1999	near Westminster Bridge	Greater London	East coast	England	NE Atlantic	51.5007	-0.119658	143	live stranded	F	Mature	freshly dead (code 2a)	Pneumonia, Parasitic and Bacterial	Infectious Disease	51	89	2.252	2.53	7.591	3.709		4.16742
297	SW1999/48	Phocoena phocoena	Harbour porpoise	HP-England	UK CSIP	CEFAS (UK)	12/03/1999	1999	2 miles east of Sizewell Power Station	Suffolk	East coast	England	NE Atlantic	52.1986	1.67345	115	entangled	F	Immature	freshly dead (code 2a)	Bycatch (known)	Trauma	30	89	2.807	3.154	9.462	4.537		5.09775
298	SW1999/48c	Phocoena phocoena	Harbour porpoise	HP-Scotland	UK CSIP	CEFAS (UK)	14/03/1999	1999	Lerwick, Mainland	Shetland	Shetland	Scotland	NE Atlantic	60.1504	-1.15162	150	dead stranded	M	Mature	slight decomposition (code 2b)	Pneumonia, Parasitic	Infectious Disease	36	86	4.51	5.244	15.733	7.126		8.28605
299	SW1999/54a	Phocoena phocoena	Harbour porpoise	HP-Scotland	UK CSIP	CEFAS (UK)	19/03/1999	1999	River Ythan	Aberdeenshire	Grampian	Scotland	NE Atlantic	57.3382	-1.99668	127	live stranded	F	Immature	freshly dead (code 2a)	Pneumonia, Parasitic	Infectious Disease	24	91	2.967	3.26	9.781	4.297		4.72198
300	SW1999/57a	Phocoena phocoena	Harbour porpoise	HP-Scotland	UK CSIP	CEFAS (UK)	22/03/1999	1999	West Voe of Quarff, Mainland	Shetland	Shetland	Scotland	NE Atlantic	60.0982	-1.27886	129	dead stranded	M	Mature	moderate decomposition (code 3)	Pneumonia, Parasitic	Infectious Disease	24	93	2.22	2.387	7.161	3.221		3.46344
301	SW1999/60	Phocoena phocoena	Harbour porpoise	HP-Wales	UK CSIP	CEFAS (UK)	23/03/1999	1999	Ynyslas	Ceredigion	West coast	Wales	NE Atlantic	52.5148	-4.05895	114	dead stranded	M	Immature	slight decomposition (code 2b)	Physical Trauma, Bottlenose Dolphin Attack	Trauma	29	87	3.001	3.449	10.348	4.568		5.25057
302	SW1999/62b	Phocoena phocoena	Harbour porpoise	HP-Scotland	UK CSIP	CEFAS (UK)	26/03/1999	1999	nr Sandsound, Mainland	Shetland	Shetland	Scotland	NE Atlantic	60.2171	-1.34844	148	dead stranded	F	Mature	freshly dead (code 2a)	Pneumonia, Parasitic and Bacterial	Infectious Disease	47	94	2.245	2.388	7.165	3.327		3.53936
303	SW1999/63	Phocoena phocoena	Harbour porpoise	HP-Wales	UK CSIP	CEFAS (UK)	29/03/1999	1999	Pendine beach	Carmarthenshire	West coast	Wales	NE Atlantic	51.7397	-4.55953	124	dead stranded	M	Immature	slight decomposition (code 2b)	Bycatch	Trauma	27	90	3.61	4.011	12.033	5.764		6.40444
305	SW1999/71	Phocoena phocoena	Harbour porpoise	HP-England	UK CSIP	CEFAS (UK)	05/04/1999	1999	North Ferriby	East Riding of Yorkshire	East coast	England	NE Atlantic	53.7128	-0.50738	98	dead stranded	F	Immature	slight decomposition (code 2b)	Pneumonia, Parasitic	Infectious Disease	16	76	6.751	8.883	26.649	10.077		13.2592
306	SW1999/72a	Phocoena phocoena	Harbour porpoise	HP-Scotland	UK CSIP	CEFAS (UK)	07/04/1999	1999	Ardersier	Highland	Highland	Scotland	NE Atlantic	57.5698	-4.03661	149	dead stranded	F	Mature	freshly dead (code 2a)	Pneumonia, Parasitic and Bacterial	Infectious Disease	49	87	0.48	0.552	1.655	0.83		0.954023
307	SW1999/72c.1	Phocoena phocoena	Harbour porpoise	HP-Scotland	UK CSIP	CEFAS (UK)	1999-04-08	1999	8 miles SW of Ailsa Craig	South Ayrshire	Strathclyde	Scotland	NE Atlantic	55.1597	-5.26802	125	entangled	M	Mature	freshly dead (code 2a)	Bycatch (known)	Trauma	35	93			7.22366			3.61183
308	SW1999/72c.2	Phocoena phocoena	Harbour porpoise	HP-Scotland	UK CSIP	CEFAS (UK)	1999-04-08	1999	8 miles SW of Ailsa Craig	South Ayrshire	Strathclyde	Scotland	NE Atlantic	55.1597	-5.26802	119	entangled	M	Immature	freshly dead (code 2a)	Bycatch (known)	Trauma	30	86			19.8558			9.92791
309	SW1999/72d	Phocoena phocoena	Harbour porpoise	HP-Scotland	UK CSIP	CEFAS (UK)	09/04/1999	1999	Alturlie Point, nr Inverness	Highland	Highland	Scotland	NE Atlantic	57.5176	-4.14559	107	dead stranded	F	Immature	freshly dead (code 2a)	Physical Trauma, Bottlenose Dolphin Attack	Trauma	19	87	4.488	5.159	15.476	6.936		7.97241
310	SW1999/74	Phocoena phocoena	Harbour porpoise	HP-England	UK CSIP	CEFAS (UK)	10/04/1999	1999	Church Lane, Theddlethorpe	Lincolnshire	East coast	England	NE Atlantic	53.3902	0.233332	118	dead stranded	F	Immature	slight decomposition (code 2b)	Bycatch	Trauma	24	90	2.881	3.201	9.603	4.737		5.26333
311	SW1999/76a	Phocoena phocoena	Harbour porpoise	HP-Scotland	UK CSIP	CEFAS (UK)	12/04/1999	1999	Charlestown, nr Dunfermline	Fife	Fife	Scotland	NE Atlantic	56.0345	-3.49269	107	dead stranded	F	Immature	slight decomposition (code 2b)	Pneumonia, Parasitic	Infectious Disease	18	90	1.354	1.504	4.513	1.885		2.09444
312	SW1999/77	Phocoena phocoena	Harbour porpoise	HP-England	UK CSIP	CEFAS (UK)	13/04/1999	1999	0.5 miles off Minsmere Sluice	Suffolk	East coast	England	NE Atlantic	52.2355	1.64426	122	entangled	M	Immature	freshly dead (code 2a)	Bycatch (known)	Trauma	37	91	4.562	5.013	15.04	7.12		7.82418
313	SW1999/90a	Phocoena phocoena	Harbour porpoise	HP-Scotland	UK CSIP	CEFAS (UK)	20/04/1999	1999	Slatrach Bay, Kerrera	Argyll and Bute	Strathclyde	Scotland	NE Atlantic	56.4081	-5.54041	114	dead stranded	F	Immature	slight decomposition (code 2b)	Generalised Bacterial Infection	Infectious Disease	18	85	5.829	6.858	20.573	9.127		10.7376
314	SW1999/96	Phocoena phocoena	Harbour porpoise	HP-Wales	UK CSIP	CEFAS (UK)	01/05/1999	1999	Wallog	Ceredigion	West coast	Wales	NE Atlantic	52.4506	-4.07657	111	dead stranded	F	Immature	slight decomposition (code 2b)	Physical Trauma, Bottlenose Dolphin Attack	Trauma	23	94	3.787	4.029	12.086	5.802		6.17234
315	SW1999/96c	Phocoena phocoena	Harbour porpoise	HP-Scotland	UK CSIP	CEFAS (UK)	07/05/1999	1999	Hilton of Cadboll	Highland	Highland	Scotland	NE Atlantic	57.7644	-3.88782	143	dead stranded	M	Mature	slight decomposition (code 2b)	Physical Trauma, Bottlenose Dolphin Attack	Trauma	43	87	6.512	7.485	22.455	9.463		10.877
316	SW1999/121b	Phocoena phocoena	Harbour porpoise	HP-Scotland	UK CSIP	CEFAS (UK)	22/06/1999	1999	nr Glecknabae, Bute	Argyll and Bute	Strathclyde	Scotland	NE Atlantic	55.8656	-5.18863	126	dead stranded	M	Mature	moderate decomposition (code 3)	Bycatch	Trauma	35	88	2.94	3.341	10.023	4.424		5.02727
318	SW1999/148	Phocoena phocoena	Harbour porpoise	HP-England	UK CSIP	CEFAS (UK)	29/07/1999	1999	Bathside Bay, Harwich	Essex	East coast	England	NE Atlantic	51.9461	1.26627	87	live stranded	M	Immature	slight decomposition (code 2b)	Live Stranding	Others	13	92	10.65	11.576	34.728	16.682		18.1326
319	SW1999/148a	Phocoena phocoena	Harbour porpoise	HP-Scotland	UK CSIP	CEFAS (UK)	29/07/1999	1999	Montrose	Angus	Tayside	Scotland	NE Atlantic	56.7031	-2.45733	133	dead stranded	M	Mature	slight decomposition (code 2b)	Pneumonia, Parasitic	Infectious Disease	36	89	8.256	9.276	27.829	13.866		15.5798
320	SW1999/148c	Phocoena phocoena	Harbour porpoise	HP-Scotland	UK CSIP	CEFAS (UK)	01/08/1999	1999	Rubha Garbh, nr Barcaldine	Argyll and Bute	Strathclyde	Scotland	NE Atlantic	56.5174	-5.36193	155	dead stranded	F	Mature	slight decomposition (code 2b)	Others	Infectious Disease	56	92	0.764	0.83	2.491	1.332		1.44783
321	SW1999/172	Phocoena phocoena	Harbour porpoise	HP-England	UK CSIP	CEFAS (UK)	17/09/1999	1999	Jangye-ryn beach, nr Gunwalloe Church Cove	Cornwall	South-west	England	NE Atlantic	50.033	-5.28193	165	dead stranded	M	Mature	slight decomposition (code 2b)	Physical Trauma	Trauma	56	93	10.73	11.538	34.613	16.476		17.7161
322	SW1999/174b	Phocoena phocoena	Harbour porpoise	HP-England	UK CSIP	CEFAS (UK)	23/09/1999	1999	Moreton, Wirral	Wirral	West coast	England	NE Atlantic	53.4014	-3.11314	114	entangled	F	Immature	freshly dead (code 2a)	Bycatch (known)	Trauma	25	88	5.229	5.942	17.826	8.053		9.15114
323	SW1999/180a	Phocoena phocoena	Harbour porpoise	HP-Scotland	UK CSIP	CEFAS (UK)	02/10/1999	1999	Barassie beach, Troon	South Ayrshire	Strathclyde	Scotland	NE Atlantic	55.5537	-4.65735	149	dead stranded	M	Mature	freshly dead (code 2a)	Pneumonia, Parasitic	Infectious Disease	59	92	20.289	22.053	66.16	37.978		41.2804
324	SW1999/189	Phocoena phocoena	Harbour porpoise	HP-Wales	UK CSIP	CEFAS (UK)	26/10/1999	1999	Penbryn	Ceredigion	West coast	Wales	NE Atlantic	52.1439	-4.49933	116	dead stranded	F	Immature	freshly dead (code 2a)	Physical Trauma, Bottlenose Dolphin Attack	Trauma	24	95	6.06	6.379	19.137	9.135		9.61579
325	SW1999/192	Phocoena phocoena	Harbour porpoise	HP-Wales	UK CSIP	CEFAS (UK)	29/10/1999	1999	Barmouth	Gwynedd	West coast	Wales	NE Atlantic	52.7233	-4.0658	148	dead stranded	F	Mature	slight decomposition (code 2b)	Pneumonia, Parasitic	Infectious Disease	46	83	6.769	8.155	24.466	10.084		12.1494
326	SW1999/194a	Phocoena phocoena	Harbour porpoise	HP-Scotland	UK CSIP	CEFAS (UK)	04/11/1999	1999	Rhuban, Eriskay	Western Isles	Western Isles	Scotland	NE Atlantic	57.0855	-7.31147	116	dead stranded	M	Immature	slight decomposition (code 2b)	Physical Trauma, Bottlenose Dolphin Attack	Trauma	21	93	1.588	1.708	5.123	2.283		2.45484
327	SW1999/196a	Phocoena phocoena	Harbour porpoise	HP-Scotland	UK CSIP	CEFAS (UK)	12/11/1999	1999	Dunnet Bay, Caithness	Highland	Highland	Scotland	NE Atlantic	58.5994	-3.35949	147	dead stranded	F	Immature	freshly dead (code 2a)	Generalised Bacterial Infection	Infectious Disease	46	94	2.104	2.238	6.715	3.243		3.45
329	SW1999/202	Phocoena phocoena	Harbour porpoise	HP-Wales	UK CSIP	CEFAS (UK)	05/12/1999	1999	Pont LLyfni	Gwynedd	West coast	Wales	NE Atlantic	53.0473	-4.3409	113	dead stranded	F	Immature	slight decomposition (code 2b)	Bycatch	Trauma	25	85	2.754	3.24	9.72	4.072		4.79059
331	SW1999/208	Phocoena phocoena	Harbour porpoise	HP-Wales	UK CSIP	CEFAS (UK)	26/12/1999	1999	Langland Bay, Gower	Swansea	West coast	Wales	NE Atlantic	51.5668	-4.01151	125	dead stranded	F	Immature	slight decomposition (code 2b)	Bycatch	Trauma	33	88	6.014	6.834	20.502	9.446		10.7341
332	SW2000/13	Phocoena phocoena	Harbour porpoise	HP-England	UK CSIP	CEFAS (UK)	06/02/2000	2000	Marazion	Cornwall	South-west	England	NE Atlantic	50.1278	-5.48716	130	dead stranded	F	Immature	slight decomposition (code 2b)	Bycatch	Trauma	39	91	3.42	3.758	11.275	5.689		6.25165
333	SW2000/14a	Phocoena phocoena	Harbour porpoise	HP-Scotland	UK CSIP	CEFAS (UK)	06/02/2000	2000	Torrin, Isle of Skye	Highland	Highland	Scotland	NE Atlantic	57.2058	-6.01253	142	dead stranded	M	Mature	freshly dead (code 2a)	(Meningo)encephalitis	Infectious Disease	43	94	2.312	2.46	7.379	3.264		3.47234
334	SW2000/16	Phocoena phocoena	Harbour porpoise	HP-Wales	UK CSIP	CEFAS (UK)	07/02/2000	2000	Horton beach, Gower	Swansea	West coast	Wales	NE Atlantic	51.5464	-4.19669	125	dead stranded	M	Immature	slight decomposition (code 2b)	Pneumonia, Parasitic	Infectious Disease	29	90	3.11	3.456	10.367	4.796		5.32889
335	SW2000/20	Phocoena phocoena	Harbour porpoise	HP-England	UK CSIP	CEFAS (UK)	13/02/2000	2000	Salthouse, Widemouth Bay	Cornwall	South-west	England	NE Atlantic	50.7989	-4.55602	128	dead stranded	M	Immature	slight decomposition (code 2b)	Bycatch	Trauma	22	87	57.4	65.977	197.931	94.27		108.356
336	SW2000/27	Phocoena phocoena	Harbour porpoise	HP-Wales	UK CSIP	CEFAS (UK)	20/02/2000	2000	LLanon	Ceredigion	West coast	Wales	NE Atlantic	52.2749	-4.19589	93	dead stranded	M	Immature	freshly dead (code 2a)	Gastritis and/or Enteritis	Infectious Disease	14	90	12.59	13.989	41.967	19.706		21.8956
337	SW2000/33	Phocoena phocoena	Harbour porpoise	HP-England	UK CSIP	CEFAS (UK)	29/02/2000	2000	River Blyth at Blyth	Northumberland	East coast	England	NE Atlantic	55.1224	-1.51386	109	dead stranded	F	Immature	freshly dead (code 2a)	Pneumonia, Parasitic	Infectious Disease	18	68	12.815	18.846	56.537	17.004		25.0059
338	SW2000/37	Phocoena phocoena	Harbour porpoise	HP-Wales	UK CSIP	CEFAS (UK)	03/03/2000	2000	West Dale beach	Pembrokeshire	West coast	Wales	NE Atlantic	51.7072	-5.18604	140	dead stranded	F	Immature	slight decomposition (code 2b)	Pneumonia, Parasitic	Infectious Disease	32	77	8.588	11.153	33.46	13.003		16.887
339	SW2000/50	Phocoena phocoena	Harbour porpoise	HP-England	UK CSIP	CEFAS (UK)	14/03/2000	2000	East of Battersea Bridge (south bank of Thames)	Greater London	East coast	England	NE Atlantic	51.4803	-0.168315	148	dead stranded	F	Mature	freshly dead (code 2a)	Pneumonia, Parasitic and Bacterial	Infectious Disease	49	82	9.71	11.841	35.524	14.591		17.7939
340	SW2000/52a	Phocoena phocoena	Harbour porpoise	HP-Scotland	UK CSIP	CEFAS (UK)	15/03/2000	2000	Findochty harbour	Moray	Grampian	Scotland	NE Atlantic	57.6979	-2.9027	104	dead stranded	M	Immature	moderate decomposition (code 3)	Physical Trauma, Bottlenose Dolphin Attack	Trauma	25	92	1.68	1.826	5.478	2.365		2.57065
341	SW2000/53	Phocoena phocoena	Harbour porpoise	HP-Wales	UK CSIP	CEFAS (UK)	15/03/2000	2000	Fishguard	Pembrokeshire	West coast	Wales	NE Atlantic	51.9991	-4.96338	115	dead stranded	F	Immature	slight decomposition (code 2b)	Bycatch	Trauma	25	86	3.51	4.081	12.244	5.111		5.94302
342	SW2000/55	Phocoena phocoena	Harbour porpoise	HP-England	UK CSIP	CEFAS (UK)	19/03/2000	2000	Lowestoft	Suffolk	East coast	England	NE Atlantic	52.4753	1.74068	134	dead stranded	F	Immature	freshly dead (code 2a)	Bycatch	Trauma	42	83	6.08	7.325	21.976	9.077		10.9361
343	SW2000/73	Phocoena phocoena	Harbour porpoise	HP-England	UK CSIP	CEFAS (UK)	02/04/2000	2000	off Sizewell	Suffolk	East coast	England	NE Atlantic	52.2001	1.6238	152	entangled	F	Mature	freshly dead (code 2a)	Bycatch (known)	Trauma	65	84	4.18	4.976	14.929	6.226		7.4119
344	SW2000/74a	Phocoena phocoena	Harbour porpoise	HP-Scotland	UK CSIP	CEFAS (UK)	03/04/2000	2000	Portmahomack	Highland	Highland	Scotland	NE Atlantic	57.8362	-3.82756	125	dead stranded	M	Immature	freshly dead (code 2a)	Starvation	Others	25	86	11.89	13.826	41.477	21.159		24.6035
345	SW2000/74b	Phocoena phocoena	Harbour porpoise	HP-Scotland	UK CSIP	CEFAS (UK)	03/04/2000	2000	Footdee, Aberdeen	City of Aberdeen	Grampian	Scotland	NE Atlantic	57.1433	-2.07106	122	dead stranded	F	Immature	slight decomposition (code 2b)	Physical Trauma, Bottlenose Dolphin Attack	Trauma	31	95	2.147	2.26	6.78	3.458		3.64
346	SW2000/81	Phocoena phocoena	Harbour porpoise	HP-England	UK CSIP	CEFAS (UK)	12/04/2000	2000	Between Waxham and Horsey	Norfolk	East coast	England	NE Atlantic	52.769	1.64273	150	dead stranded	F	Mature	slight decomposition (code 2b)	Pneumonia, Parasitic and Mycotic	Infectious Disease	40	84	7.72	9.19	27.571	12.198		14.5214
347	SW2000/81a	Phocoena phocoena	Harbour porpoise	HP-Scotland	UK CSIP	CEFAS (UK)	15/04/2000	2000	Spey Bay	Moray	Grampian	Scotland	NE Atlantic	57.6749	-3.09161	116	dead stranded	M	Immature	freshly dead (code 2a)	Pneumonia, Parasitic	Infectious Disease	21	88	2.86	3.25	9.75	3.966		4.50682
348	SW2000/83a	Phocoena phocoena	Harbour porpoise	HP-Scotland	UK CSIP	CEFAS (UK)	23/04/2000	2000	St. Cyrus Nature Reserve	Aberdeenshire	Grampian	Scotland	NE Atlantic	56.7734	-2.39764	106	dead stranded	F	Immature	slight decomposition (code 2b)	Physical Trauma, Bottlenose Dolphin Attack	Trauma	26	92	2.754	2.993	8.98	4.365		4.74457
349	SW2000/103	Phocoena phocoena	Harbour porpoise	HP-Wales	UK CSIP	CEFAS (UK)	09/06/2000	2000	Aberystwyth	Ceredigion	West coast	Wales	NE Atlantic	52.4144	-4.09251	140	dead stranded	M	Mature	slight decomposition (code 2b)	Physical Trauma, Bottlenose Dolphin Attack	Trauma	48	86	7.41	8.616	25.849	11.67		13.5698
350	SW2000/131	Phocoena phocoena	Harbour porpoise	HP-Wales	UK CSIP	CEFAS (UK)	11/07/2000	2000	Rhos-on-Sea	Conwy	West coast	Wales	NE Atlantic	53.3139	-3.73539	88	dead stranded	M	Immature	freshly dead (code 2a)	Physical Trauma	Trauma	10	92	10.77	11.707	35.12	16.833		18.2967
351	SW2000/140	Phocoena phocoena	Harbour porpoise	HP-England	UK CSIP	CEFAS (UK)	09/08/2000	2000	North Sea off Bridlington, c.18 miles out	At sea	At sea	England	NE Atlantic	54.2881	0.429796	140	entangled	M	Mature	slight decomposition (code 2b)	Bycatch (known)	Trauma	46	89	7.68	8.629	25.888	12.499		14.0438
352	SW2000/140a	Phocoena phocoena	Harbour porpoise	HP-Scotland	UK CSIP	CEFAS (UK)	09/08/2000	2000	Blairmore	Argyll and Bute	Strathclyde	Scotland	NE Atlantic	56.0014	-4.89657	128	dead stranded	F	Immature	freshly dead (code 2a)	Physical Trauma	Trauma	31	89	11.481	12.9	38.7	19.919		22.3809
353	SW2000/144	Phocoena phocoena	Harbour porpoise	HP-England	UK CSIP	CEFAS (UK)	25/08/2000	2000	North Sea off Bridlington	East Riding of Yorkshire	East coast	England	NE Atlantic	54.0573	0.084	136	entangled	M	Mature	slight decomposition (code 2b)	Bycatch (known)	Trauma	41	88	4.27	4.852	14.557	8.495		9.65341
354	SW2000/145a	Phocoena phocoena	Harbour porpoise	HP-Scotland	UK CSIP	CEFAS (UK)	28/08/2000	2000	Montrose beach	Angus	Tayside	Scotland	NE Atlantic	56.7463	-2.42842	140	dead stranded	M	Mature	slight decomposition (code 2b)	Others	Infectious Disease	43	94	12.677	13.486	40.459	19.779		21.0415
355	SW2000/146.1	Phocoena phocoena	Harbour porpoise	HP-England	UK CSIP	CEFAS (UK)	2000-08-29	2000	North Sea off Bridlington	At sea	At sea	England	NE Atlantic	53.9687	0.1792	104	entangled	M	Immature	freshly dead (code 2a)	Bycatch (known)	Trauma	23.5	76			20.0184			10.0092
356	SW2000/146.2	Phocoena phocoena	Harbour porpoise	HP-England	UK CSIP	CEFAS (UK)	2000-08-29	2000	North Sea off Bridlington	At sea	At sea	England	NE Atlantic	53.9747	0.1822	139	entangled	M	Mature	freshly dead (code 2a)	Bycatch (known)	Trauma	39.5	86			33.0581			16.5291
357	SW2000/150a	Phocoena phocoena	Harbour porpoise	HP-England	UK CSIP	CEFAS (UK)	08/09/2000	2000	North Sea off Bridlington	East Riding of Yorkshire	East coast	England	NE Atlantic	54.0152	0.0808	125	entangled	M	Mature	slight decomposition (code 2b)	Bycatch (known)	Trauma	32	56	16.09	28.732	86.196	24.405		43.5804
358	SW2000/157	Phocoena phocoena	Harbour porpoise	HP-Wales	UK CSIP	CEFAS (UK)	22/09/2000	2000	Borth	Ceredigion	West coast	Wales	NE Atlantic	52.5041	-4.05403	112	dead stranded	M	Immature	slight decomposition (code 2b)	Physical Trauma, Bottlenose Dolphin Attack	Trauma	23	88	7.61	8.648	25.943	11.524		13.0955
359	SW2000/164	Phocoena phocoena	Harbour porpoise	HP-England	UK CSIP	CEFAS (UK)	08/10/2000	2000	North Sea off Bridlington	East Riding of Yorkshire	East coast	England	NE Atlantic	53.945	0.1408	122	entangled	F	Immature	freshly dead (code 2a)	Bycatch (known)	Trauma	28	86	8.8	10.233	30.698	13.879		16.1384
360	SW2000/166	Phocoena phocoena	Harbour porpoise	HP-Wales	UK CSIP	CEFAS (UK)	11/10/2000	2000	Aberarth	Ceredigion	West coast	Wales	NE Atlantic	52.2537	-4.22268	151	dead stranded	M	Mature	slight decomposition (code 2b)	Physical Trauma, Bottlenose Dolphin Attack	Trauma	49	89	12.74	14.315	42.944	19.52		21.9326
361	SW2000/168	Phocoena phocoena	Harbour porpoise	HP-England	UK CSIP	CEFAS (UK)	19/10/2000	2000	10 miles SE of Bridlington in ca 20m of water	East Riding of Yorkshire	East coast	England	NE Atlantic	53.9658	0.0257	135	entangled	M	Mature	slight decomposition (code 2b)	Bycatch (known)	Trauma	35	89	4.24	4.764	14.292	6.086		6.8382
362	SW2000/169	Phocoena phocoena	Harbour porpoise	HP-England	UK CSIP	CEFAS (UK)	21/10/2000	2000	20 miles SE of Bridlington	East Riding of Yorkshire	East coast	England	NE Atlantic	54.0319	-0.0716667	132	entangled	F	Immature	slight decomposition (code 2b)	Bycatch (known)	Trauma	38	90	6.85	7.611	22.833	9.565		10.6278
363	SW2000/170	Phocoena phocoena	Harbour porpoise	HP-England	UK CSIP	CEFAS (UK)	21/10/2000	2000	20 miles SE of Bridlington	East Riding of Yorkshire	East coast	England	NE Atlantic	54.023	0.0675	152	entangled	F	Mature	slight decomposition (code 2b)	Bycatch (known)	Trauma	56	90	0.853	0.948	2.843	1.295		1.43889
364	SW2000/174	Phocoena phocoena	Harbour porpoise	HP-Wales	UK CSIP	CEFAS (UK)	25/10/2000	2000	Black Rock Sands	Gwynedd	West coast	Wales	NE Atlantic	52.9166	-4.21929	126	dead stranded	F	Immature	slight decomposition (code 2b)	Physical Trauma, Bottlenose Dolphin Attack	Trauma	30	92	8.78	9.543	28.63	12.714		13.8196
365	SW2000/176	Phocoena phocoena	Harbour porpoise	HP-Wales	UK CSIP	CEFAS (UK)	25/10/2000	2000	Friog	Gwynedd	West coast	Wales	NE Atlantic	52.6893	-4.05532	133	dead stranded	M	Immature	slight decomposition (code 2b)	Physical Trauma, Bottlenose Dolphin Attack	Trauma	32	92	5.68	6.174	18.522	8.401		9.13152
366	SW2000/188a	Phocoena phocoena	Harbour porpoise	HP-England	UK CSIP	CEFAS (UK)	05/11/2000	2000	North Sea off Bridlington	East Riding of Yorkshire	East coast	England	NE Atlantic	53.9017	0.123333	109	entangled	M	Immature	freshly dead (code 2a)	Bycatch (known)	Trauma	24	90	2.3	2.556	7.667	3.433		3.81444
367	SW2000/196	Phocoena phocoena	Harbour porpoise	HP-England	UK CSIP	CEFAS (UK)	20/11/2000	2000	Putsborough Sands, near Mill Rock	Devon	South-west	England	NE Atlantic	51.1851	-4.23384	148	dead stranded	M	Mature	freshly dead (code 2a)	Pneumonia, Parasitic and Bacterial	Infectious Disease	38	88	4.77	5.42	16.261	7.246		8.23409
368	SW2000/202a	Phocoena phocoena	Harbour porpoise	HP-Scotland	UK CSIP	CEFAS (UK)	27/11/2000	2000	Stonehaven	Aberdeenshire	Grampian	Scotland	NE Atlantic	56.9679	-2.20232	144	dead stranded	M	Immature	freshly dead (code 2a)	Others	Infectious Disease	31	88	25.59	29.08	87.239	37.977		43.1557
369	SW2001/4	Phocoena phocoena	Harbour porpoise	HP-England	UK CSIP	CEFAS (UK)	03/01/2001	2001	Charleton Marsh, Kingsbridge Estuary	Devon	South-west	England	NE Atlantic	50.2605	-3.75389	122	dead stranded	M	Immature	slight decomposition (code 2b)	Physical Trauma	Trauma	33	86	5.58	6.488	19.465	9.023		10.4919
370	SW2001/15b	Phocoena phocoena	Harbour porpoise	HP-Scotland	UK CSIP	CEFAS (UK)	18/01/2001	2001	Lunan Bay, Montrose	Angus	Tayside	Scotland	NE Atlantic	56.6409	-2.5055	148	dead stranded	F	Mature	freshly dead (code 2a)	Physical Trauma, Bottlenose Dolphin Attack	Trauma	55	91	1.819	1.999	5.997	2.904		3.19121
371	SW2001/16a	Phocoena phocoena	Harbour porpoise	HP-Scotland	UK CSIP	CEFAS (UK)	22/01/2001	2001	South Whiteness	Shetland	Shetland	Scotland	NE Atlantic	60.197	-1.28751	144	dead stranded	M	Mature	slight decomposition (code 2b)	Pneumonia, Parasitic	Infectious Disease	51	90	5.403	6.003	18.01	7.813		8.68111
372	SW2001/21	Phocoena phocoena	Harbour porpoise	HP-England	UK CSIP	CEFAS (UK)	24/01/2001	2001	Crow Point, near Braunton Burrows	Devon	South-west	England	NE Atlantic	51.1167	-4.2334	171	dead stranded	F	Mature	slight decomposition (code 2b)	Pneumonia, Parasitic	Infectious Disease	73	87	1.474	1.694	5.083	2.306		2.65057
373	SW2001/21a	Phocoena phocoena	Harbour porpoise	HP-Scotland	UK CSIP	CEFAS (UK)	24/01/2001	2001	Peterhead	Aberdeenshire	Grampian	Scotland	NE Atlantic	57.5034	-1.78805	117	dead stranded	F	Immature	slight decomposition (code 2b)	Physical Trauma, Bottlenose Dolphin Attack	Trauma	31	90	4.791	5.323	15.97	7.219		8.02111
374	SW2001/21b	Phocoena phocoena	Harbour porpoise	HP-Scotland	UK CSIP	CEFAS (UK)	25/01/2001	2001	Dunoon	Argyll and Bute	Strathclyde	Scotland	NE Atlantic	55.9496	-4.92154	129	dead stranded	F	Immature	slight decomposition (code 2b)	Pneumonia, Parasitic	Infectious Disease	35	94	5.872	6.247	18.74	10.279		10.9351
375	SW2001/23	Phocoena phocoena	Harbour porpoise	HP-England	UK CSIP	CEFAS (UK)	26/01/2001	2001	Grays beach, off Thames Road, Thurrock	Thurrock	East coast	England	NE Atlantic	51.4721	0.321287	152	dead stranded	M	Mature	freshly dead (code 2a)	Pneumonia, Parasitic	Infectious Disease	55	92	31.81	34.576	103.728	46.767		50.8337
376	SW2001/24a	Phocoena phocoena	Harbour porpoise	HP-England	UK CSIP	CEFAS (UK)	27/01/2001	2001	Westcombe beach, Kingston, near Bigbury-on-Sea	Devon	South-west	England	NE Atlantic	50.2957	-3.91667	130	dead stranded	M	Immature	slight decomposition (code 2b)	Pneumonia, Parasitic	Infectious Disease	26	90	31.83	35.367	106.1	48.378		53.7533
377	SW2001/25c	Phocoena phocoena	Harbour porpoise	HP-Scotland	UK CSIP	CEFAS (UK)	28/01/2001	2001	Cambo Sands, Kingsbarns	Fife	Fife	Scotland	NE Atlantic	56.3034	-2.64003	125	dead stranded	F	Immature	slight decomposition (code 2b)	Physical Trauma, Bottlenose Dolphin Attack	Trauma	32	92	2.081	2.262	6.786	3.069		3.33587
378	SW2001/30	Phocoena phocoena	Harbour porpoise	HP-England	UK CSIP	CEFAS (UK)	07/02/2001	2001	south of Mill Rock, Woolacombe beach, Puttsborough	Devon	South-west	England	NE Atlantic	51.1621	-4.21128	129	dead stranded	F	Immature	slight decomposition (code 2b)	Bycatch	Trauma	37	95	2.993	3.151	9.452	4.802		5.05474
379	SW2001/36	Phocoena phocoena	Harbour porpoise	HP-England	UK CSIP	CEFAS (UK)	17/02/2001	2001	Gillingham	Medway	East coast	England	NE Atlantic	51.3958	0.570478	114	live stranded	F	Immature	freshly dead (code 2a)	Others	Infectious Disease	21	89	8.36	9.393	28.18	12.136		13.636
380	SW2001/40	Phocoena phocoena	Harbour porpoise	HP-Wales	UK CSIP	CEFAS (UK)	05/03/2001	2001	Swansea Beach	Swansea	West coast	Wales	NE Atlantic	51.6074	-3.95119	105	dead stranded	F	Immature	freshly dead (code 2a)	Physical Trauma	Trauma	26	88	6.595	7.494	22.483	10.961		12.4557
381	SW2001/43a	Phocoena phocoena	Harbour porpoise	HP-Scotland	UK CSIP	CEFAS (UK)	08/03/2001	2001	Carnoustie	Angus	Tayside	Scotland	NE Atlantic	56.4962	-2.70988	114	dead stranded	F	Immature	slight decomposition (code 2b)	Physical Trauma, Bottlenose Dolphin Attack	Trauma	19	87	1.062	1.221	3.662	1.682		1.93333
382	SW2001/47	Phocoena phocoena	Harbour porpoise	HP-England	UK CSIP	CEFAS (UK)	12/03/2001	2001	Thurlestone end of South Milton Sands	Devon	South-west	England	NE Atlantic	50.2607	-3.85773	168	dead stranded	F	Mature	slight decomposition (code 2b)	Physical Trauma	Trauma	69	92	2.88	3.13	9.391	4.741		5.15326
383	SW2001/55a	Phocoena phocoena	Harbour porpoise	HP-Scotland	UK CSIP	CEFAS (UK)	14/03/2001	2001	Braigh, Stornoway	Western Isles	Western Isles	Scotland	NE Atlantic	58.2066	-6.29363	126	dead stranded	F	Immature	slight decomposition (code 2b)	Generalised Bacterial Infection	Infectious Disease	24	89	2.07	2.326	6.978	3.007		3.37865
384	SW2001/73a	Phocoena phocoena	Harbour porpoise	HP-Scotland	UK CSIP	CEFAS (UK)	30/03/2001	2001	Aberdeen beach	City of Aberdeen	Grampian	Scotland	NE Atlantic	57.1585	-2.07605	112	dead stranded	M	Immature	slight decomposition (code 2b)	Physical Trauma, Bottlenose Dolphin Attack	Trauma	26	91	4.388	4.822	14.466	6.769		7.43846
386	SW2001/79a	Phocoena phocoena	Harbour porpoise	HP-Scotland	UK CSIP	CEFAS (UK)	08/04/2001	2001	Findhorn Bay	Moray	Grampian	Scotland	NE Atlantic	57.6425	-3.59999	109	at sea	M	Immature	slight decomposition (code 2b)	Physical Trauma, Bottlenose Dolphin Attack	Trauma	22	92	1.589	1.727	5.182	2.496		2.71304
387	SW2001/83a	Phocoena phocoena	Harbour porpoise	HP-Scotland	UK CSIP	CEFAS (UK)	17/04/2001	2001	Crovie, Gardenstown	Aberdeenshire	Grampian	Scotland	NE Atlantic	57.6801	-2.32367	118	dead stranded	M	Immature	freshly dead (code 2a)	Physical Trauma, Bottlenose Dolphin Attack	Trauma	29	89	0.98	1.101	3.303	1.502		1.68764
388	SW2001/83c	Phocoena phocoena	Harbour porpoise	HP-Scotland	UK CSIP	CEFAS (UK)	19/04/2001	2001	Cullen golf course	Moray	Grampian	Scotland	NE Atlantic	57.6948	-2.83215	121	dead stranded	F	Immature	slight decomposition (code 2b)	Pneumonia, Parasitic	Infectious Disease	23	84	9.576	11.4	34.2	15.316		18.2333
389	SW2001/83d	Phocoena phocoena	Harbour porpoise	HP-Scotland	UK CSIP	CEFAS (UK)	20/04/2001	2001	Shandwick Bay, Balintore	Highland	Highland	Scotland	NE Atlantic	57.7504	-3.91735	153	dead stranded	M	Mature	slight decomposition (code 2b)	Pneumonia, Parasitic	Infectious Disease	38	83	7.986	9.622	28.865	12.469		15.0229
390	SW2001/85	Phocoena phocoena	Harbour porpoise	HP-Wales	UK CSIP	CEFAS (UK)	21/04/2001	2001	Aberarth, Aberaeron	Ceredigion	West coast	Wales	NE Atlantic	52.245	-4.25887	122	dead stranded	F	Immature	slight decomposition (code 2b)	Physical Trauma, Bottlenose Dolphin Attack	Trauma	27	93	2.488	2.675	8.026	3.549		3.81613
391	SW2001/85d	Phocoena phocoena	Harbour porpoise	HP-Scotland	UK CSIP	CEFAS (UK)	24/04/2001	2001	Balmedie beach, Aberdeen	Aberdeenshire	Grampian	Scotland	NE Atlantic	57.2466	-2.03977	110	dead stranded	M	Immature	freshly dead (code 2a)	Physical Trauma, Bottlenose Dolphin Attack	Trauma	21	85	14.403	16.945	50.834	22.323		26.2624
392	SW2001/87a	Phocoena phocoena	Harbour porpoise	HP-Scotland	UK CSIP	CEFAS (UK)	26/04/2001	2001	Innellan, Dunoon	Argyll and Bute	Strathclyde	Scotland	NE Atlantic	55.8847	-4.96465	129	dead stranded	M	Immature	freshly dead (code 2a)	Pneumonia, Parasitic	Infectious Disease	28	77	3.901	5.066	15.199	6.203		8.05584
393	SW2001/92	Phocoena phocoena	Harbour porpoise	HP-England	UK CSIP	CEFAS (UK)	30/04/2001	2001	'The Lees', between Walton-on the-Naze and Frinton	Essex	East coast	England	NE Atlantic	51.8382	1.26499	117	dead stranded	F	Immature	freshly dead (code 2a)	Generalised Bacterial Infection	Infectious Disease	16	85	5.47	6.435	19.306	9.232		10.8612
394	SW2001/94	Phocoena phocoena	Harbour porpoise	HP-Wales	UK CSIP	CEFAS (UK)	01/05/2001	2001	Aberporth	Ceredigion	West coast	Wales	NE Atlantic	52.1325	-4.525	119	dead stranded	M	Immature	slight decomposition (code 2b)	Physical Trauma, Bottlenose Dolphin Attack	Trauma	30	91	4.41	4.846	14.538	6.484		7.12527
395	SW2001/97a	Phocoena phocoena	Harbour porpoise	HP-Scotland	UK CSIP	CEFAS (UK)	04/05/2001	2001	Dornoch	Highland	Highland	Scotland	NE Atlantic	57.8804	-3.9951	103	dead stranded	M	Immature	slight decomposition (code 2b)	Gastritis and/or Enteritis	Infectious Disease	18	86	5.514	6.412	19.235	8.425		9.79651
397	SW2001/123	Phocoena phocoena	Harbour porpoise	HP-Wales	UK CSIP	CEFAS (UK)	13/06/2001	2001	Pembrey Country Park	Carmarthenshire	West coast	Wales	NE Atlantic	51.666	-4.29358	82	dead stranded	M	Immature	slight decomposition (code 2b)	Physical Trauma	Trauma	7	76	2.21	2.908	8.724	3.382		4.45
398	SW2001/127	Phocoena phocoena	Harbour porpoise	HP-England	UK CSIP	CEFAS (UK)	21/06/2001	2001	off Bridlington, 8 miles east of Bridlington	East Riding of Yorkshire	East coast	England	NE Atlantic	54.0769	-0.0647693	136	entangled	M	Mature	freshly dead (code 2a)	Bycatch (known)	Trauma	44	88	7.64	8.682	26.045	12.147		13.8034
399	SW2001/127c	Phocoena phocoena	Harbour porpoise	HP-Scotland	UK CSIP	CEFAS (UK)	22/06/2001	2001	Arrochar	Argyll and Bute	Strathclyde	Scotland	NE Atlantic	56.2045	-4.74414	110	dead stranded	F	Immature	freshly dead (code 2a)	Generalised Bacterial Infection	Infectious Disease	19	88	6.298	7.157	21.47	11.295		12.8352
400	SW2001/139	Phocoena phocoena	Harbour porpoise	HP-England	UK CSIP	CEFAS (UK)	04/07/2001	2001	8 miles east of Bridlington, off Bridlington	East Riding of Yorkshire	East coast	England	NE Atlantic	54.0769	-0.0647693	140	entangled	M	Mature	freshly dead (code 2a)	Bycatch (known)	Trauma	42	88	8.21	9.33	27.989	13.33		15.1477
401	SW2001/140c	Phocoena phocoena	Harbour porpoise	HP-Scotland	UK CSIP	CEFAS (UK)	07/07/2001	2001	West Sands, St Andrews	Fife	Fife	Scotland	NE Atlantic	56.3742	-2.80962	84	dead stranded	M	Immature	slight decomposition (code 2b)	Physical Trauma, Bottlenose Dolphin Attack	Trauma	13	89	1.03	1.157	3.472	1.608		1.80674
403	SW2001/144	Phocoena phocoena	Harbour porpoise	HP-England	UK CSIP	CEFAS (UK)	09/07/2001	2001	8 miles south of Bridlington, off Bridlington	East Riding of Yorkshire	East coast	England	NE Atlantic	54.0067	-0.177914	82	entangled	F	Immature	slight decomposition (code 2b)	Bycatch (known)	Trauma	10	55	2.26	4.109	12.327	3.348		6.08727
404	SW2001/149	Phocoena phocoena	Harbour porpoise	HP-England	UK CSIP	CEFAS (UK)	12/07/2001	2001	6 miles south of Bridlington, in 2 metres of water	East Riding of Yorkshire	East coast	England	NE Atlantic	54.015	-0.192815	138	entangled	F	Mature	freshly dead (code 2a)	Bycatch (known)	Trauma	37	87	6	6.897	20.69	11.261		12.9437
405	SW2001/158	Phocoena phocoena	Harbour porpoise	HP-England	UK CSIP	CEFAS (UK)	17/07/2001	2001	Pegwell Bay, Sandwich Bay	Kent	East coast	England	NE Atlantic	51.3134	1.37254	119	dead stranded	F	Immature	freshly dead (code 2a)	Generalised Bacterial Infection	Infectious Disease	20	90	8.08	8.978	26.933	12.437		13.8189
406	SW2001/172a	Phocoena phocoena	Harbour porpoise	HP-Scotland	UK CSIP	CEFAS (UK)	23/07/2001	2001	Lower Breakish, Isle of Skye	Highland	Highland	Scotland	NE Atlantic	57.2439	-5.85909	157	live stranded	M	Mature	freshly dead (code 2a)	Pneumonia, Parasitic and Bacterial	Infectious Disease	49	90	7.857	8.73	26.19	12.257		13.6189
407	SW2001/181b	Phocoena phocoena	Harbour porpoise	HP-Scotland	UK CSIP	CEFAS (UK)	29/07/2001	2001	Creetown, Newton Stewart	Dumfries and Galloway	Dumfries and Galloway	Scotland	NE Atlantic	54.8958	-4.39077	164	live stranded	F	Mature	freshly dead (code 2a)	Pneumonia, Parasitic and Bacterial	Infectious Disease	46	92	36.807	40.008	120.023	56.524		61.4391
408	SW2001/183b	Phocoena phocoena	Harbour porpoise	HP-Scotland	UK CSIP	CEFAS (UK)	03/08/2001	2001	Portknockie	Moray	Grampian	Scotland	NE Atlantic	57.7045	-2.86258	104	dead stranded	M	Immature	freshly dead (code 2a)	Physical Trauma, Bottlenose Dolphin Attack	Trauma	25	92	6.823	7.416	22.249	10.465		11.375
409	SW2001/186	Phocoena phocoena	Harbour porpoise	HP-Wales	UK CSIP	CEFAS (UK)	2001-08-06	2001	Oxwich Bay, Swansea	Swansea	West coast	Wales	NE Atlantic	51.5616	-4.15701	149	dead stranded	M	Mature	slight decomposition (code 2b)	Generalised Bacterial Infection	Infectious Disease	42	86			96.4395			48.2198
410	SW2001/188	Phocoena phocoena	Harbour porpoise	HP-England	UK CSIP	CEFAS (UK)	2001-08-08	2001	Heacham, Norfolk	Norfolk	East coast	England	NE Atlantic	52.9131	0.483906	98	live stranded	F	Immature	freshly dead (code 2a)	Starvation	Others	10.4	72			25.7833			12.8917
411	SW2001/193	Phocoena phocoena	Harbour porpoise	HP-Wales	UK CSIP	CEFAS (UK)	2001-08-21	2001	Freshwater East, Pembrokeshire	Pembrokeshire	West coast	Wales	NE Atlantic	51.6456	-4.85639	147	dead stranded	M	Mature	slight decomposition (code 2b)	Generalised Bacterial Infection	Infectious Disease	44.5	75			114.904			57.452
412	SW2001/198	Phocoena phocoena	Harbour porpoise	HP-Wales	UK CSIP	CEFAS (UK)	2001-08-28	2001	Cei Bach, Ceredigion	Ceredigion	West coast	Wales	NE Atlantic	52.2112	-4.32743	82	dead stranded	F	Immature	slight decomposition (code 2b)	Generalised Bacterial Infection	Infectious Disease	11.2	90			17.5889			8.79444
413	SW2001/203	Phocoena phocoena	Harbour porpoise	HP-Wales	UK CSIP	CEFAS (UK)	2001-09-03	2001	Llangranog, Ceredigion	Ceredigion	West coast	Wales	NE Atlantic	52.1598	-4.47097	113	dead stranded	M	Immature	freshly dead (code 2a)	Physical Trauma, Bottlenose Dolphin Attack	Trauma	23.9	92			35.4891			17.7446
414	SW2001/206c	Phocoena phocoena	Harbour porpoise	HP-Scotland	UK CSIP	CEFAS (UK)	14/09/2001	2001	Ronachan, Tarbert, Argyll	Argyll and Bute	Strathclyde	Scotland	NE Atlantic	55.7384	-5.59582	168	dead stranded	F	Mature	freshly dead (code 2a)	Pneumonia, Parasitic	Infectious Disease	47	87	1.049	1.206	3.617	1.73		1.98851
415	SW2001/206d	Phocoena phocoena	Harbour porpoise	HP-Scotland	UK CSIP	CEFAS (UK)	15/09/2001	2001	Burghead	Moray	Grampian	Scotland	NE Atlantic	57.6969	-3.48828	137	dead stranded	F	Immature	slight decomposition (code 2b)	Physical Trauma, Bottlenose Dolphin Attack	Trauma	42	88	1.492	1.695	5.086	2.303		2.61705
416	SW2001/208	Phocoena phocoena	Harbour porpoise	HP-England	UK CSIP	CEFAS (UK)	16/09/2001	2001	the Leasowe end of Wallasey beach, Wirral	Wirral	West coast	England	NE Atlantic	53.4292	-3.11236	120	live stranded	F	Immature	freshly dead (code 2a)	Generalised Bacterial Infection	Infectious Disease	26	84	16.33	19.44	58.321	26.385		31.4107
417	SW2001/210	Phocoena phocoena	Harbour porpoise	HP-Wales	UK CSIP	CEFAS (UK)	18/09/2001	2001	Poppit Sands	Pembrokeshire	West coast	Wales	NE Atlantic	52.1119	-4.72251	110	dead stranded	M	Immature	freshly dead (code 2a)	Physical Trauma, Bottlenose Dolphin Attack	Trauma	26	90	5.678	6.309	18.927	9.192		10.2133
418	SW2001/216	Phocoena phocoena	Harbour porpoise	HP-England	UK CSIP	CEFAS (UK)	27/09/2001	2001	offshore, ca half a mile sth of Hythe Sailing Club	Kent	East coast	England	NE Atlantic	51.0657	1.09036	106	at sea	M	Immature	freshly dead (code 2a)	Bycatch	Trauma	30	92	15.61	16.967	50.902	24.255		26.3641
419	SW2001/218	Phocoena phocoena	Harbour porpoise	HP-England	UK CSIP	CEFAS (UK)	27/09/2001	2001	by-catch 5 miles south of Bridlington at 10m depth	East Riding of Yorkshire	East coast	England	NE Atlantic	54.0131	-0.186791	144	entangled	F	Mature	freshly dead (code 2a)	Bycatch (known)	Trauma	47	91	14.15	15.549	46.648	22.534		24.7626
420	SW2001/229	Phocoena phocoena	Harbour porpoise	HP-England	UK CSIP	CEFAS (UK)	06/10/2001	2001	Charmouth beach	Dorset	Channel	England	NE Atlantic	50.7334	-2.90273	157	dead stranded	F	Immature	slight decomposition (code 2b)	Physical Trauma, Bottlenose Dolphin Attack	Trauma	49	90	7.55	8.389	25.167	12.505		13.8944
422	SW2001/251	Phocoena phocoena	Harbour porpoise	HP-Wales	UK CSIP	CEFAS (UK)	09/11/2001	2001	Aberavon	Neath Port Talbot	West coast	Wales	NE Atlantic	51.5934	-3.81919	108	dead stranded	F	Immature	freshly dead (code 2a)	Bycatch	Trauma	23	89	9.794	11.004	33.013	16.707		18.7719
423	SW2001/253	Phocoena phocoena	Harbour porpoise	HP-Wales	UK CSIP	CEFAS (UK)	12/11/2001	2001	New Quay	Ceredigion	West coast	Wales	NE Atlantic	52.2092	-4.34196	110	dead stranded	M	Immature	slight decomposition (code 2b)	Physical Trauma	Trauma	n/a	89	1.798	2.02	6.061	2.825		3.17416
424	SW2001/259a	Phocoena phocoena	Harbour porpoise	HP-Scotland	UK CSIP	CEFAS (UK)	22/11/2001	2001	Helensburgh	Argyll and Bute	Strathclyde	Scotland	NE Atlantic	55.9974	-4.71661	149	dead stranded	F	Mature	slight decomposition (code 2b)	Pneumonia, Bacterial	Infectious Disease	49	97	18.496	19.068	57.204	31.322		32.2907
425	SW2001/260	Phocoena phocoena	Harbour porpoise	HP-England	UK CSIP	CEFAS (UK)	23/11/2001	2001	beach in front of Blue Anchor pub, Seasalter	Kent	East coast	England	NE Atlantic	51.3495	1.006	130	dead stranded	M	Immature	slight decomposition (code 2b)	Pneumonia, Parasitic	Infectious Disease	27	90	5.3	5.889	17.667	8.482		9.42444
426	SW2001/262	Phocoena phocoena	Harbour porpoise	HP-Wales	UK CSIP	CEFAS (UK)	28/11/2001	2001	Harlech	Gwynedd	West coast	Wales	NE Atlantic	52.8626	-4.11848	98	dead stranded	M	Immature	slight decomposition (code 2b)	Bycatch	Trauma	18	89	6.01	6.753	20.258	9.225		10.3652
427	SW2001/269a	Phocoena phocoena	Harbour porpoise	HP-Scotland	UK CSIP	CEFAS (UK)	09/12/2001	2001	Lunan Bay	Angus	Tayside	Scotland	NE Atlantic	56.6634	-2.49764	143	dead stranded	M	Mature	slight decomposition (code 2b)	Gastritis and/or Enteritis	Infectious Disease	40	89	11.176	12.557	37.672	16.577		18.6258
428	SW2001/282	Phocoena phocoena	Harbour porpoise	HP-Wales	UK CSIP	CEFAS (UK)	29/12/2001	2001	Aberarth	Ceredigion	West coast	Wales	NE Atlantic	52.249	-4.2371	113	dead stranded	F	Immature	slight decomposition (code 2b)	Generalised Bacterial Infection	Infectious Disease	18	92	12.52	13.609	40.826	20.105		21.8533
429	SW2002/3	Phocoena phocoena	Harbour porpoise	HP-Wales	UK CSIP	CEFAS (UK)	04/01/2002	2002	Swansea	Swansea	West coast	Wales	NE Atlantic	51.5951	-3.98677	122	dead stranded	F	Immature	freshly dead (code 2a)	Bycatch	Trauma	36	88	3.738	4.248	12.743	6.178		7.02045
430	SW2002/11a	Phocoena phocoena	Harbour porpoise	HP-Scotland	UK CSIP	CEFAS (UK)	07/01/2002	2002	Uiskentuie, Isle of Islay	Argyll and Bute	Strathclyde	Scotland	NE Atlantic	55.7846	-6.31035	154	dead stranded	M	Mature	slight decomposition (code 2b)	Others	Infectious Disease	47	91	6.642	7.299	21.897	10.104		11.1033
431	SW2002/19	Phocoena phocoena	Harbour porpoise	HP-England	UK CSIP	CEFAS (UK)	16/01/2002	2002	just north of Southwold harbour, Southwold	Suffolk	East coast	England	NE Atlantic	52.3163	1.67733	142	dead stranded	M	Mature	freshly dead (code 2a)	Generalised Bacterial Infection	Infectious Disease	40	80	16.1	20.125	60.375	26.981		33.7263
432	SW2002/54	Phocoena phocoena	Harbour porpoise	HP-England	UK CSIP	CEFAS (UK)	26/01/2002	2002	Heacham beach	Norfolk	East coast	England	NE Atlantic	52.8965	0.46065	106	dead stranded	F	Immature	slight decomposition (code 2b)	Pneumonia, Parasitic	Infectious Disease	23	87	4.43	5.092	15.276	7.031		8.08161
433	SW2002/95	Phocoena phocoena	Harbour porpoise	HP-England	UK CSIP	CEFAS (UK)	07/02/2002	2002	Blackpool Central Beach, Blackpool	Blackpool	West coast	England	NE Atlantic	53.8091	-3.06316	156	dead stranded	F	Mature	slight decomposition (code 2b)	Pneumonia, Parasitic and Mycotic	Infectious Disease	42	90	4.909	5.454	16.363	7.777		8.64111
434	SW2002/103	Phocoena phocoena	Harbour porpoise	HP-England	UK CSIP	CEFAS (UK)	21/02/2002	2002	Minnis Bay, Margate	Kent	East coast	England	NE Atlantic	51.3802	1.28157	117	live stranded	M	Immature	freshly dead (code 2a)	Pneumonia, Parasitic and Bacterial	Infectious Disease	30	87	23.04	26.483	79.448	36.001		41.3805
435	SW2002/114	Phocoena phocoena	Harbour porpoise	HP-England	UK CSIP	CEFAS (UK)	13/03/2002	2002	Whitehaven	Cumbria	West coast	England	NE Atlantic	54.5429	-3.60162	109	dead stranded	M	Immature	freshly dead (code 2a)	Bycatch	Trauma	28	92	2.9	3.152	9.457	4.477		4.8663
436	SW2002/149b	Phocoena phocoena	Harbour porpoise	HP-Scotland	UK CSIP	CEFAS (UK)	02/04/2002	2002	floating off South Sutor	Highland	Highland	Scotland	NE Atlantic	57.6776	-3.97891	116	at sea	M	Immature	freshly dead (code 2a)	Physical Trauma, Bottlenose Dolphin Attack	Trauma	23	91	1.984	2.18	6.541	3.143		3.45385
437	SW2002/151	Phocoena phocoena	Harbour porpoise	HP-Wales	UK CSIP	CEFAS (UK)	03/04/2002	2002	Pwllheli	Gwynedd	West coast	Wales	NE Atlantic	52.8786	-4.41356	137	dead stranded	M	Mature	slight decomposition (code 2b)	Physical Trauma, Bottlenose Dolphin Attack	Trauma	41	92	21.91	23.815	71.446	34.968		38.0087
438	SW2002/169a	Phocoena phocoena	Harbour porpoise	HP-Scotland	UK CSIP	CEFAS (UK)	16/04/2002	2002	Speybay, Fochabers	Moray	Grampian	Scotland	NE Atlantic	57.6689	-3.06125	151	dead stranded	M	Mature	slight decomposition (code 2b)	Physical Trauma, Bottlenose Dolphin Attack	Trauma	45	90	5.988	6.653	19.96	8.887		9.87444
439	SW2002/170	Phocoena phocoena	Harbour porpoise	HP-Wales	UK CSIP	CEFAS (UK)	17/04/2002	2002	Porth y post, nr Trearddur Bay	Anglesey	West coast	Wales	NE Atlantic	53.2839	-4.63592	124	dead stranded	M	Immature	slight decomposition (code 2b)	Physical Trauma, Bottlenose Dolphin Attack	Trauma	33	88	11.626	13.211	39.634	17.381		19.7511
440	SW2002/179	Phocoena phocoena	Harbour porpoise	HP-Wales	UK CSIP	CEFAS (UK)	28/04/2002	2002	Tan-y-Bwlch, Aberystwyth	Ceredigion	West coast	Wales	NE Atlantic	52.3992	-4.08738	135	dead stranded	F	Immature	slight decomposition (code 2b)	Physical Trauma, Bottlenose Dolphin Attack	Trauma	41	92	3.39	3.685	11.054	5.124		5.56957
441	SW2002/194b	Phocoena phocoena	Harbour porpoise	HP-Scotland	UK CSIP	CEFAS (UK)	29/05/2002	2002	Skeld, Mainland	Shetland	Shetland	Scotland	NE Atlantic	60.187	-1.4356	139	dead stranded	M	Mature	slight decomposition (code 2b)	Bycatch	Trauma	45	90	3.997	4.441	13.323	5.743		6.38111
442	SW2002/199d	Phocoena phocoena	Harbour porpoise	HP-Scotland	UK CSIP	CEFAS (UK)	01/06/2002	2002	Skeld, Mainland	Shetland	Shetland	Scotland	NE Atlantic	59.2863	-3.20421	155	dead stranded	F	Mature	slight decomposition (code 2b)	Pneumonia, Parasitic	Infectious Disease	46	90	0.798	0.887	2.66	1.279		1.42111
443	SW2002/214	Phocoena phocoena	Harbour porpoise	HP-Wales	UK CSIP	CEFAS (UK)	18/06/2002	2002	Tal-y-Bont	Gwynedd	West coast	Wales	NE Atlantic	52.7703	-4.10509	133	dead stranded	F	Immature	slight decomposition (code 2b)	Physical Trauma, Bottlenose Dolphin Attack	Trauma	34	89	3.77	4.236	12.708	5.833		6.55393
444	SW2002/229	Phocoena phocoena	Harbour porpoise	HP-Wales	UK CSIP	CEFAS (UK)	23/06/2002	2002	Ynyslas	Ceredigion	West coast	Wales	NE Atlantic	52.5291	-4.0611	124	dead stranded	M	Immature	slight decomposition (code 2b)	Generalised Bacterial Infection	Infectious Disease	25	90	7.95	8.833	26.5	12.234		13.5933
445	SW2002/250	Phocoena phocoena	Harbour porpoise	HP-England	UK CSIP	CEFAS (UK)	09/07/2002	2002	off Bridlington	East Riding of Yorkshire	East coast	England	NE Atlantic	54.0642	-0.118848	152	entangled	F	Mature	freshly dead (code 2a)	Bycatch (known)	Trauma	60	89	0.737	0.828	2.484	1.152		1.29438
446	SW2002/262a	Phocoena phocoena	Harbour porpoise	HP-England	UK CSIP	CEFAS (UK)	15/07/2002	2002	off Bridlington	East Riding of Yorkshire	East coast	England	NE Atlantic	53.9751	-0.0572867	117	entangled	F	Immature	freshly dead (code 2a)	Bycatch (known)	Trauma	29	90	4.93	5.478	16.433	7.831		8.70111
447	SW2002/265	Phocoena phocoena	Harbour porpoise	HP-England	UK CSIP	CEFAS (UK)	16/07/2002	2002	off Bridlington	East Riding of Yorkshire	East coast	England	NE Atlantic	54.0232	-0.0245124	144	entangled	M	Mature	freshly dead (code 2a)	Bycatch (known)	Trauma	47	82	16.22	19.78	59.341	26.905		32.811
448	SW2002/294e	Phocoena phocoena	Harbour porpoise	HP-Scotland	UK CSIP	CEFAS (UK)	15/08/2002	2002	Kames Bay, Isle of Bute	Argyll and Bute	Strathclyde	Scotland	NE Atlantic	55.8619	-5.08761	120	dead stranded	F	Immature	freshly dead (code 2a)	Pneumonia, Parasitic	Infectious Disease	26	91	11.153	12.256	36.768	18.682		20.5297
449	SW2002/308	Phocoena phocoena	Harbour porpoise	HP-England	UK CSIP	CEFAS (UK)	02/09/2002	2002	5 miles east of Bridlington	East Riding of Yorkshire	East coast	England	NE Atlantic	54.0801	-0.044741	157	entangled	F	Mature	slight decomposition (code 2b)	Bycatch (known)	Trauma	60	91	1.775	1.951	5.852	2.81		3.08791
450	SW2002/309	Phocoena phocoena	Harbour porpoise	HP-England	UK CSIP	CEFAS (UK)	02/09/2002	2002	5 miles east of Bridlington	East Riding of Yorkshire	East coast	England	NE Atlantic	54.0801	-0.044741	141	entangled	M	Mature	freshly dead (code 2a)	Bycatch (known)	Trauma	37	91	5.667	6.227	18.682	9.369		10.2956
451	SW2002/311a	Phocoena phocoena	Harbour porpoise	HP-Scotland	UK CSIP	CEFAS (UK)	06/09/2002	2002	Blairmore, Dunoon	Argyll and Bute	Strathclyde	Scotland	NE Atlantic	55.9862	-4.89543	150	dead stranded	F	Mature	slight decomposition (code 2b)	Pneumonia, Parasitic	Infectious Disease	44	91	17.432	19.156	57.468	33.468		36.778
452	SW2002/321c	Phocoena phocoena	Harbour porpoise	HP-Scotland	UK CSIP	CEFAS (UK)	23/09/2002	2002	East Links, N. Berwick	East Lothian	Lothian	Scotland	NE Atlantic	56.0595	-2.70986	160	dead stranded	F	Mature	slight decomposition (code 2b)	Pneumonia, Parasitic	Infectious Disease	n/a	90	1.371	1.523	4.57	2.403		2.67
453	SW2002/350c	Phocoena phocoena	Harbour porpoise	HP-Scotland	UK CSIP	CEFAS (UK)	11/11/2002	2002	Lundin Links	Fife	Fife	Scotland	NE Atlantic	56.2097	-2.95288	99	dead stranded	M	Immature	slight decomposition (code 2b)	Pneumonia, Parasitic and Bacterial	Infectious Disease	15	85	24.045	28.288	84.865	41.447		48.7612
454	SW2002/351c	Phocoena phocoena	Harbour porpoise	HP-Scotland	UK CSIP	CEFAS (UK)	22/11/2002	2002	Otter Ferry, Loch Fyne	Argyll and Bute	Strathclyde	Scotland	NE Atlantic	56.0106	-5.31613	166	dead stranded	F	Mature	slight decomposition (code 2b)	Pneumonia, Parasitic	Infectious Disease	47	82	3.438	4.193	12.578	6.052		7.38049
455	SW2002/372a	Phocoena phocoena	Harbour porpoise	HP-Scotland	UK CSIP	CEFAS (UK)	11/12/2002	2002	St Andrews	Fife	Fife	Scotland	NE Atlantic	56.3349	-2.77967	152	dead stranded	M	Mature	freshly dead (code 2a)	Generalised Bacterial Infection	Infectious Disease	46	88	4.744	5.391	16.173	7.352		8.35455
456	SW2002/372c	Phocoena phocoena	Harbour porpoise	HP-Scotland	UK CSIP	CEFAS (UK)	13/12/2002	2002	Balmedie	Aberdeenshire	Grampian	Scotland	NE Atlantic	57.2511	-2.03646	104	dead stranded	M	Immature	moderate decomposition (code 3)	Physical Trauma, Bottlenose Dolphin Attack	Trauma	21	88	2.494	2.834	8.502	3.73		4.23864
457	SW2002/382	Phocoena phocoena	Harbour porpoise	HP-England	UK CSIP	CEFAS (UK)	24/12/2002	2002	Heacham, the Wash (just south of Hunstanton)	Norfolk	East coast	England	NE Atlantic	52.9118	0.46003	123	live stranded	M	Immature	slight decomposition (code 2b)	Pneumonia, Parasitic	Infectious Disease	27	85	8.002	9.414	28.242	12.549		14.7635
458	SW2003/51a	Phocoena phocoena	Harbour porpoise	HP-Scotland	UK CSIP	CEFAS (UK)	18/01/2003	2003	Castle Sands, St Andrews	Fife	Fife	Scotland	NE Atlantic	56.3412	-2.78142	160	dead stranded	M	Mature	slight decomposition (code 2b)	Pneumonia, Parasitic	Infectious Disease	52	90	7.493	8.326	24.977	13.63		15.1444
459	SW2003/104a	Phocoena phocoena	Harbour porpoise	HP-Scotland	UK CSIP	CEFAS (UK)	19/02/2003	2003	near Port Ellen, Islay	Argyll and Bute	Strathclyde	Scotland	NE Atlantic	55.6268	-6.21826	136	dead stranded	F	Immature	slight decomposition (code 2b)	(Meningo)encephalitis	Infectious Disease	38	90	4.817	5.352	16.057	7.476		8.30667
460	SW2003/159a	Phocoena phocoena	Harbour porpoise	HP-Scotland	UK CSIP	CEFAS (UK)	10/03/2003	2003	Ettrick Bay, Isle of Bute	Argyll and Bute	Strathclyde	Scotland	NE Atlantic	55.8498	-5.13939	149	dead stranded	M	Mature	slight decomposition (code 2b)	Pneumonia, Parasitic and Bacterial	Infectious Disease	37	92	14.86	16.152	48.457	22.946		24.9413
461	SW2003/159c	Phocoena phocoena	Harbour porpoise	HP-Scotland	UK CSIP	CEFAS (UK)	10/03/2003	2003	Braes, Isle of Skye	Highland	Highland	Scotland	NE Atlantic	57.3197	-6.10641	104	live stranded	M	Immature	freshly dead (code 2a)	Generalised Bacterial Infection	Infectious Disease	23	92	0.609	0.662	1.986	0.911		0.990217
462	SW2003/186	Phocoena phocoena	Harbour porpoise	HP-Wales	UK CSIP	CEFAS (UK)	26/03/2003	2003	Hell's Mouth, Lleyn Peninsula	Gwynedd	West coast	Wales	NE Atlantic	52.815	-4.57033	144	dead stranded	M	Mature	slight decomposition (code 2b)	Physical Trauma, Bottlenose Dolphin Attack	Trauma	n/a	92	10.763	11.699	35.097	16.432		17.8609
463	SW2003/190	Phocoena phocoena	Harbour porpoise	HP-Wales	UK CSIP	CEFAS (UK)	02/04/2003	2003	Tywyn	Gwynedd	West coast	Wales	NE Atlantic	52.5869	-4.1022	151	dead stranded	F	Mature	freshly dead (code 2a)	Physical Trauma, Bottlenose Dolphin Attack	Trauma	56	87	0.772	0.887	2.662	1.253		1.44023
464	SW2003/192a	Phocoena phocoena	Harbour porpoise	HP-Scotland	UK CSIP	CEFAS (UK)	03/04/2003	2003	Whitehills Harbour, Banff	Aberdeenshire	Grampian	Scotland	NE Atlantic	57.681	-2.57524	123	dead stranded	F	Immature	freshly dead (code 2a)	Physical Trauma, Bottlenose Dolphin Attack	Trauma	23	92	1.929	2.097	6.29	3.037		3.30109
465	SW2003/194	Phocoena phocoena	Harbour porpoise	HP-England	UK CSIP	CEFAS (UK)	06/04/2003	2003	Minsmere Haven (nr the sluice)	Suffolk	East coast	England	NE Atlantic	52.2386	1.62987	139	dead stranded	F	Mature	slight decomposition (code 2b)	Neoplasia	Others	47	91	6.518	7.163	21.488	9.86		10.8352
466	SW2003/219a	Phocoena phocoena	Harbour porpoise	HP-Scotland	UK CSIP	CEFAS (UK)	26/04/2003	2003	St Monance	Fife	Fife	Scotland	NE Atlantic	56.2038	-2.76412	149	dead stranded	F	Mature	slight decomposition (code 2b)	Pneumonia, Parasitic	Infectious Disease	48	86	12.419	14.441	43.322	18.838		21.9047
467	SW2003/220	Phocoena phocoena	Harbour porpoise	HP-England	UK CSIP	CEFAS (UK)	27/04/2003	2003	Hessle foreshore, Hessle	East Riding of Yorkshire	East coast	England	NE Atlantic	53.7146	-0.439116	116	dead stranded	M	Immature	slight decomposition (code 2b)	Generalised Bacterial Infection	Infectious Disease	19	85	2.997	3.526	10.578	4.944		5.81647
468	SW2003/221	Phocoena phocoena	Harbour porpoise	HP-Wales	UK CSIP	CEFAS (UK)	27/04/2003	2003	Hell's Mouth, Lleyn Peninsula	Gwynedd	West coast	Wales	NE Atlantic	52.8082	-4.55509	153	dead stranded	F	Mature	slight decomposition (code 2b)	Physical Trauma	Trauma	55	91	2.796	3.073	9.218	4.424		4.86154
469	SW2003/236	Phocoena phocoena	Harbour porpoise	HP-England	UK CSIP	CEFAS (UK)	12/05/2003	2003	Gibraltar Point Nature Reserve	Lincolnshire	East coast	England	NE Atlantic	53.0906	0.3328	110	dead stranded	M	Immature	freshly dead (code 2a)	Starvation	Others	17	83	4.504	5.427	16.28	7.241		8.7241
470	SW2003/257c	Phocoena phocoena	Harbour porpoise	HP-England	UK CSIP	CEFAS (UK)	08/06/2003	2003	off Bridlington	East Riding of Yorkshire	East coast	England	NE Atlantic	54.076	-0.0648111	110	entangled	M	Immature	freshly dead (code 2a)	Bycatch (known)	Trauma	26	90	3.357	3.73	11.19	5.496		6.10667
471	SW2003/259	Phocoena phocoena	Harbour porpoise	HP-Wales	UK CSIP	CEFAS (UK)	10/06/2003	2003	Black Rock Sands, Porthmadog	Gwynedd	West coast	Wales	NE Atlantic	52.9108	-4.18925	123	dead stranded	M	Immature	slight decomposition (code 2b)	Physical Trauma	Trauma	29	91	5.335	5.863	17.588	7.96		8.74725
472	SW2003/260	Phocoena phocoena	Harbour porpoise	HP-England	UK CSIP	CEFAS (UK)	11/06/2003	2003	off Bridlington	East Riding of Yorkshire	East coast	England	NE Atlantic	54.076	-0.0648111	116	entangled	M	Immature	freshly dead (code 2a)	Bycatch (known)	Trauma	27	88	8.075	9.176	27.528	12.197		13.8602
473	SW2003/260h	Phocoena phocoena	Harbour porpoise	HP-Scotland	UK CSIP	CEFAS (UK)	13/06/2003	2003	Girvan	South Ayrshire	Strathclyde	Scotland	NE Atlantic	55.2273	-4.8589	173	dead stranded	F	Mature	slight decomposition (code 2b)	Pneumonia, Parasitic	Infectious Disease	58	86	27.801	32.327	96.98	46.276		53.8093
474	SW2003/260j	Phocoena phocoena	Harbour porpoise	HP-Scotland	UK CSIP	CEFAS (UK)	14/06/2003	2003	Sannox beach, Arran	North Ayrshire	Strathclyde	Scotland	NE Atlantic	55.6625	-5.15299	154	dead stranded	F	Mature	slight decomposition (code 2b)	Pneumonia, Parasitic	Infectious Disease	36	90	28.5	31.667	95	46.428		51.5867
475	SW2003/271	Phocoena phocoena	Harbour porpoise	HP-England	UK CSIP	CEFAS (UK)	25/06/2003	2003	off Bridlington	East Riding of Yorkshire	East coast	England	NE Atlantic	54.076	-0.0648111	158	entangled	F	Mature	freshly dead (code 2a)	Bycatch (known)	Trauma	66	91	1.116	1.226	3.679	1.782		1.95824
476	SW2003/274	Phocoena phocoena	Harbour porpoise	HP-Wales	UK CSIP	CEFAS (UK)	27/06/2003	2003	Tywyn	Gwynedd	West coast	Wales	NE Atlantic	52.5859	-4.10363	146	dead stranded	F	Mature	slight decomposition (code 2b)	Dystocia & Stillborn	Trauma	59	89	0.779	0.875	2.626	1.312		1.47416
477	SW2003/278a	Phocoena phocoena	Harbour porpoise	HP-Scotland	UK CSIP	CEFAS (UK)	02/07/2003	2003	off Elie harbour	Fife	Fife	Scotland	NE Atlantic	56.181	-2.82166	150	at sea	F	Mature	slight decomposition (code 2b)	Physical Trauma, Bottlenose Dolphin Attack	Trauma	55	87	2.046	2.352	7.055	3.268		3.75632
478	SW2003/283	Phocoena phocoena	Harbour porpoise	HP-Wales	UK CSIP	CEFAS (UK)	11/07/2003	2003	Pembrey Country Park, Pembrey	Carmarthenshire	West coast	Wales	NE Atlantic	51.7131	-4.3698	122	dead stranded	M	Immature	slight decomposition (code 2b)	Bycatch	Trauma	n/a	93	8.727	9.384	28.152	13.914		14.9613
479	SW2003/296	Phocoena phocoena	Harbour porpoise	HP-England	UK CSIP	CEFAS (UK)	23/07/2003	2003	off Bridlington	East Riding of Yorkshire	East coast	England	NE Atlantic	54.0761	-0.0739769	154	entangled	F	Mature	freshly dead (code 2a)	Bycatch (known)	Trauma	60	87	1.41	1.621	4.862	2.434		2.7977
480	SW2003/312	Phocoena phocoena	Harbour porpoise	HP-England	UK CSIP	CEFAS (UK)	05/08/2003	2003	off Bridlington	East Riding of Yorkshire	East coast	England	NE Atlantic	54.0749	-0.11225	161	entangled	F	Mature	slight decomposition (code 2b)	Bycatch (known)	Trauma	43	85	16.386	19.278	57.833	28.162		33.1318
481	SW2003/334	Phocoena phocoena	Harbour porpoise	HP-England	UK CSIP	CEFAS (UK)	26/08/2003	2003	Minsmere	Suffolk	East coast	England	NE Atlantic	52.2542	1.61942	136	dead stranded	M	Mature	slight decomposition (code 2b)	Others	Infectious Disease	26	85	18.416	21.666	64.998	30.724		36.1459
482	SW2003/337	Phocoena phocoena	Harbour porpoise	HP-Wales	UK CSIP	CEFAS (UK)	27/08/2003	2003	Fishguard	Pembrokeshire	West coast	Wales	NE Atlantic	52.0021	-4.98544	155	live stranded	F	Mature	freshly dead (code 2a)	Generalised Bacterial Infection	Infectious Disease	45	88	5.007	5.69	17.069	8.329		9.46477
483	SW2003/344a	Phocoena phocoena	Harbour porpoise	HP-Scotland	UK CSIP	CEFAS (UK)	09/09/2003	2003	Chanonry Point, Fortrose	Highland	Highland	Scotland	NE Atlantic	57.5742	-4.09373	98	dead stranded	F	Immature	freshly dead (code 2a)	Physical Trauma, Bottlenose Dolphin Attack	Trauma	12	85	1.967	2.314	6.942	3.203		3.76824
484	SW2003/353	Phocoena phocoena	Harbour porpoise	HP-Wales	UK CSIP	CEFAS (UK)	26/09/2003	2003	Morfa Dyffryn	Gwynedd	West coast	Wales	NE Atlantic	52.7957	-4.13896	111	dead stranded	F	Immature	slight decomposition (code 2b)	Physical Trauma, Bottlenose Dolphin Attack	Trauma	20	88	4.535	5.153	15.46	6.618		7.52045
485	SW2003/355c	Phocoena phocoena	Harbour porpoise	HP-Wales	UK CSIP	CEFAS (UK)	04/10/2003	2003	Llangranog	Ceredigion	West coast	Wales	NE Atlantic	52.1579	-4.47233	110	dead stranded	M	Immature	freshly dead (code 2a)	Physical Trauma, Bottlenose Dolphin Attack	Trauma	n/a	92	1.52	1.652	4.957	2.487		2.70326
486	SW2003/361	Phocoena phocoena	Harbour porpoise	HP-Wales	UK CSIP	CEFAS (UK)	08/10/2003	2003	Aberystwyth	Ceredigion	West coast	Wales	NE Atlantic	52.4163	-4.08525	107	dead stranded	M	Immature	freshly dead (code 2a)	Physical Trauma, Bottlenose Dolphin Attack	Trauma	18	94	3.371	3.586	10.759	5.049		5.37128
487	SW2003/376f	Phocoena phocoena	Harbour porpoise	HP-Scotland	UK CSIP	CEFAS (UK)	09/11/2003	2003	Lunan Bay	Angus	Tayside	Scotland	NE Atlantic	56.649	-2.50724	145	dead stranded	F	Mature	slight decomposition (code 2b)	Pneumonia, Parasitic and Bacterial	Infectious Disease	40	88	3.44	3.909	11.727	5.531		6.28523
488	SW2003/380	Phocoena phocoena	Harbour porpoise	HP-Wales	UK CSIP	CEFAS (UK)	16/11/2003	2003	Llanfwrog beach, Holyhead, Anglesey	Anglesey	West coast	Wales	NE Atlantic	53.3231	-4.57225	161	live stranded	F	Mature	freshly dead (code 2a)	Pneumonia, Parasitic and Bacterial	Infectious Disease	46	88	25.524	29.005	87.014	37.105		42.1648
489	SW2003/385	Phocoena phocoena	Harbour porpoise	HP-England	UK CSIP	CEFAS (UK)	23/11/2003	2003	Walton backwaters, Walton-On-The-Naze	Essex	East coast	England	NE Atlantic	51.8768	1.26779	153	live stranded	M	Mature	freshly dead (code 2a)	Pneumonia, Parasitic	Infectious Disease	46	88	34.238	38.907	116.72	59.738		67.8841
490	SW2004/1	Phocoena phocoena	Harbour porpoise	HP-England	UK CSIP	CEFAS (UK)	02/01/2004	2004	Clevedon Bay	North Somerset	South-west	England	NE Atlantic	51.4415	-2.86194	140	live stranded	M	Mature	freshly dead (code 2a)	Pneumonia, Parasitic	Infectious Disease	43	76	18.913	24.886	74.657	28.68		37.7368
491	SW2004/32a	Phocoena phocoena	Harbour porpoise	HP-Scotland	UK CSIP	CEFAS (UK)	22/01/2004	2004	Inganess Bay	Orkney	Orkney	Scotland	NE Atlantic	58.962	-2.87986	145	live stranded	M	Mature	freshly dead (code 2a)	Pneumonia, Parasitic	Infectious Disease	45	91	19.184	21.081	63.244	28.523		31.344
492	SW2004/37a	Phocoena phocoena	Harbour porpoise	HP-Scotland	UK CSIP	CEFAS (UK)	27/01/2004	2004	Turnberry Bay	South Ayrshire	Strathclyde	Scotland	NE Atlantic	55.3347	-4.84139	170	dead stranded	F	Mature	freshly dead (code 2a)	Pneumonia, Parasitic and Bacterial	Infectious Disease	50	89	8.622	9.688	29.063	13.472		15.1371
493	SW2004/80	Phocoena phocoena	Harbour porpoise	HP-Wales	UK CSIP	CEFAS (UK)	10/02/2004	2004	Porth Tyn Tywyn, Rhosneigr	Anglesey	West coast	Wales	NE Atlantic	53.2148	-4.50583	133	dead stranded	M	Immature	freshly dead (code 2a)	Physical Trauma, Bottlenose Dolphin Attack	Trauma	33	90	3.685	4.094	12.283	5.747		6.38556
494	SW2004/87	Phocoena phocoena	Harbour porpoise	HP-England	UK CSIP	CEFAS (UK)	18/02/2004	2004	Scarborough	North Yorkshire	East coast	England	NE Atlantic	54.2985	-0.407885	109	dead stranded	M	Immature	slight decomposition (code 2b)	Pneumonia, Parasitic	Infectious Disease	22	91	3.471	3.814	11.443	5.148		5.65714
495	SW2004/90c	Phocoena phocoena	Harbour porpoise	HP-Scotland	UK CSIP	CEFAS (UK)	23/02/2004	2004	Ascog, Bute	Argyll and Bute	Strathclyde	Scotland	NE Atlantic	55.8258	-5.02086	161	dead stranded	F	Mature	freshly dead (code 2a)	Gastritis and/or Enteritis	Infectious Disease	53	87	2.251	2.587	7.762	3.865		4.44253
496	SW2004/91	Phocoena phocoena	Harbour porpoise	HP-England	UK CSIP	CEFAS (UK)	26/02/2004	2004	Trimley Marshes	Suffolk	East coast	England	NE Atlantic	51.9699	1.2833	141	live stranded	M	Mature	freshly dead (code 2a)	Pneumonia, Parasitic	Infectious Disease	48	91	33.446	36.754	110.262	48.984		53.8286
497	SW2004/91a	Phocoena phocoena	Harbour porpoise	HP-England	UK CSIP	CEFAS (UK)	26/02/2004	2004	Redcar beach	Redcar and Cleveland	East coast	England	NE Atlantic	54.6109	-1.04303	125	dead stranded	F	Immature	slight decomposition (code 2b)	Pneumonia, Parasitic	Infectious Disease	27	93	3.984	4.284	12.852	6.066		6.52258
498	SW2004/92a	Phocoena phocoena	Harbour porpoise	HP-Wales	UK CSIP	CEFAS (UK)	29/02/2004	2004	Bull Bay	Anglesey	West coast	Wales	NE Atlantic	53.4191	-4.3643	126	dead stranded	M	Immature	freshly dead (code 2a)	Physical Trauma, Bottlenose Dolphin Attack	Trauma	n/a	94	4.123	4.386	13.159	6.147		6.53936
499	SW2004/100	Phocoena phocoena	Harbour porpoise	HP-England	UK CSIP	CEFAS (UK)	15/03/2004	2004	Eastbourne (near the pier)	East Sussex	Channel	England	NE Atlantic	50.7657	0.293228	107	dead stranded	F	Immature	slight decomposition (code 2b)	Others	Infectious Disease	22	95	2.5	2.632	7.895	3.828		4.02947
500	SW2004/108	Phocoena phocoena	Harbour porpoise	HP-Wales	UK CSIP	CEFAS (UK)	17/03/2004	2004	Talacre beach (nr Prestatyn), Point of Ayr	Flintshire	West coast	Wales	NE Atlantic	53.3561	-3.31783	133	dead stranded	F	Immature	freshly dead (code 2a)	Bycatch	Trauma	31	88	7.056	8.018	24.055	11.093		12.6057
501	SW2004/120	Phocoena phocoena	Harbour porpoise	HP-Wales	UK CSIP	CEFAS (UK)	23/03/2004	2004	Poppit Sands	Pembrokeshire	West coast	Wales	NE Atlantic	52.1119	-4.72251	131	dead stranded	F	Immature	slight decomposition (code 2b)	Physical Trauma, Bottlenose Dolphin Attack	Trauma	33	95	3.314	3.488	10.465	5.035		5.3
502	SW2004/123c	Phocoena phocoena	Harbour porpoise	HP-Scotland	UK CSIP	CEFAS (UK)	25/03/2004	2004	Skateraw Harbour (W of)	East Lothian	Lothian	Scotland	NE Atlantic	55.9745	-2.42146	151	dead stranded	F	Mature	freshly dead (code 2a)	Bycatch	Trauma	35	87	5.024	5.775	17.324	8.11		9.32184
503	SW2004/141a	Phocoena phocoena	Harbour porpoise	HP-England	UK CSIP	CEFAS (UK)	12/04/2004	2004	Rye Harbour nature reserve	East Sussex	Channel	England	NE Atlantic	50.9236	0.766376	111	dead stranded	M	Immature	slight decomposition (code 2b)	Bycatch	Trauma	22	94	2.08	2.213	6.638	3.432		3.65106
504	SW2004/144	Phocoena phocoena	Harbour porpoise	HP-England	UK CSIP	CEFAS (UK)	15/04/2004	2004	New Brighton beach, Wirral peninsula	Wirral	West coast	England	NE Atlantic	53.4398	-3.03585	110	dead stranded	F	Immature	slight decomposition (code 2b)	Generalised Bacterial Infection	Infectious Disease	19	87	9.399	10.803	32.41	14.875		17.0977
505	SW2004/145	Phocoena phocoena	Harbour porpoise	HP-England	UK CSIP	CEFAS (UK)	15/04/2004	2004	New Brighton beach, Wirral peninsula	Wirral	West coast	England	NE Atlantic	53.4398	-3.03585	118	dead stranded	M	Immature	slight decomposition (code 2b)	Pneumonia, Parasitic	Infectious Disease	19	82	11.363	13.857	41.572	19.05		23.2317
506	SW2004/146	Phocoena phocoena	Harbour porpoise	HP-England	UK CSIP	CEFAS (UK)	16/04/2004	2004	Roker beach (nr north pier), Sunderland	Sunderland	East coast	England	NE Atlantic	54.923	-1.36334	108	live stranded	M	Immature	freshly dead (code 2a)	Pneumonia, Parasitic	Infectious Disease	20	89	7.55	8.483	25.449	12.128		13.627
507	SW2004/154d	Phocoena phocoena	Harbour porpoise	HP-Scotland	UK CSIP	CEFAS (UK)	01/05/2004	2004	Ardbeg Point, Rothesay	Argyll and Bute	Strathclyde	Scotland	NE Atlantic	55.8536	-5.06137	147	dead stranded	F	Mature	slight decomposition (code 2b)	Pneumonia, Parasitic and Bacterial	Infectious Disease	37	86	8.58	9.977	29.93	15.075		17.5291
508	SW2004/165	Phocoena phocoena	Harbour porpoise	HP-Wales	UK CSIP	CEFAS (UK)	09/05/2004	2004	Aberystwyth (north beach)	Ceredigion	West coast	Wales	NE Atlantic	52.419	-4.08391	109	dead stranded	M	Immature	slight decomposition (code 2b)	Physical Trauma, Bottlenose Dolphin Attack	Trauma	21	89	2.883	3.239	9.718	4.352		4.88989
509	SW2004/167g	Phocoena phocoena	Harbour porpoise	HP-Scotland	UK CSIP	CEFAS (UK)	14/05/2004	2004	E of Nairn	Highland	Highland	Scotland	NE Atlantic	57.586	-3.91538	126	dead stranded	F	Immature	slight decomposition (code 2b)	Physical Trauma, Bottlenose Dolphin Attack	Trauma	21	85	8.888	10.456	31.369	13.62		16.0235
510	SW2004/173b	Phocoena phocoena	Harbour porpoise	HP-Scotland	UK CSIP	CEFAS (UK)	01/06/2004	2004	Arrochar	Argyll and Bute	Strathclyde	Scotland	NE Atlantic	56.1954	-4.74833	128	dead stranded	F	Immature	freshly dead (code 2a)	Pneumonia, Parasitic and Mycotic	Infectious Disease	25	85	7.046	8.289	24.868	11.506		13.5365
511	SW2004/173c	Phocoena phocoena	Harbour porpoise	HP-Scotland	UK CSIP	CEFAS (UK)	02/06/2004	2004	Lunan Bay	Angus	Tayside	Scotland	NE Atlantic	56.6544	-2.49916	151	dead stranded	M	Mature	slight decomposition (code 2b)	Physical Trauma, Bottlenose Dolphin Attack	Trauma	57	84	6.388	7.605	22.814	9.686		11.531
512	SW2004/179	Phocoena phocoena	Harbour porpoise	HP-Wales	UK CSIP	CEFAS (UK)	08/06/2004	2004	Swansea	Swansea	West coast	Wales	NE Atlantic	51.6113	-3.93547	126	dead stranded	F	Immature	freshly dead (code 2a)	Bycatch	Trauma	28	89	15.542	17.463	52.389	25.327		28.4573
514	SW2004/222d	Phocoena phocoena	Harbour porpoise	HP-Scotland	UK CSIP	CEFAS (UK)	14/07/2004	2004	Gardenstown harbour	Aberdeenshire	Grampian	Scotland	NE Atlantic	57.6729	-2.33701	122	dead stranded	F	Immature	slight decomposition (code 2b)	Physical Trauma, Bottlenose Dolphin Attack	Trauma	27	89	2.068	2.324	6.971	3.128		3.51461
516	SW2004/277	Phocoena phocoena	Harbour porpoise	HP-Wales	UK CSIP	CEFAS (UK)	14/09/2004	2004	Black Rock Sands, Porthmadog	Gwynedd	West coast	Wales	NE Atlantic	52.9144	-4.1924	123	dead stranded	F	Immature	freshly dead (code 2a)	Generalised Bacterial Infection	Infectious Disease	23	92	12.159	13.216	39.649	17.696		19.2348
517	SW2004/291	Phocoena phocoena	Harbour porpoise	HP-England	UK CSIP	CEFAS (UK)	28/09/2004	2004	Doniford beach, Watchet	Somerset	South-west	England	NE Atlantic	51.1812	-3.29493	112	live stranded	F	Immature	slight decomposition (code 2b)	Generalised Bacterial Infection	Infectious Disease	20	92	3.345	3.636	10.908	5.101		5.54457
518	SW2004/291c	Phocoena phocoena	Harbour porpoise	HP-Scotland	UK CSIP	CEFAS (UK)	28/09/2004	2004	Achmore, Kyle of Lochalsh	Highland	Highland	Scotland	NE Atlantic	57.3445	-5.5919	154	dead stranded	M	Mature	freshly dead (code 2a)	Gas Embolism	Others	44	77	14.131	18.352	55.056	21.064		27.3558
519	SW2004/316	Phocoena phocoena	Harbour porpoise	HP-Wales	UK CSIP	CEFAS (UK)	16/10/2004	2004	Poppit Sands	Pembrokeshire	West coast	Wales	NE Atlantic	52.1062	-4.70025	160	dead stranded	F	Mature	slight decomposition (code 2b)	Physical Trauma, Bottlenose Dolphin Attack	Trauma	57	91	4.8	5.275	15.824	7.332		8.05714
520	SW2004/339	Phocoena phocoena	Harbour porpoise	HP-England	UK CSIP	CEFAS (UK)	25/11/2004	2004	Prawle beach (East Prawle)	Devon	South-west	England	NE Atlantic	50.21	-3.70298	133	dead stranded	M	Immature	slight decomposition (code 2b)	Gastritis and/or Enteritis	Infectious Disease	35	93	8.428	9.062	27.187	13.328		14.3312
521	SW2004/342	Phocoena phocoena	Harbour porpoise	HP-Wales	UK CSIP	CEFAS (UK)	04/12/2004	2004	Broad Haven (north)	Pembrokeshire	West coast	Wales	NE Atlantic	51.61	-4.91195	119	live stranded	M	Immature	slight decomposition (code 2b)	Pneumonia, Unknown Aetiology	Others	26	86	9.891	11.501	34.503	14.121		16.4198
522	SW2004/354e	Phocoena phocoena	Harbour porpoise	HP-Scotland	UK CSIP	CEFAS (UK)	15/12/2004	2004	Lunan Bay, Montrose	Angus	Tayside	Scotland	NE Atlantic	56.6472	-2.50232	167	dead stranded	F	Mature	slight decomposition (code 2b)	Gastritis and/or Enteritis	Infectious Disease	54	91	0.8	0.879	2.637	1.471		1.61648
524	SW2005/1d	Phocoena phocoena	Harbour porpoise	HP-Scotland	UK CSIP	CEFAS (UK)	02/01/2005	2005	nr Portavadie, Cowal	Argyll and Bute	Strathclyde	Scotland	NE Atlantic	55.8767	-5.31429	118	dead stranded	F	Immature	slight decomposition (code 2b)	Pneumonia, Parasitic	Infectious Disease	27	93	7.3109	7.86118	23.5835	12.412		13.3462
525	SW2005/19d	Phocoena phocoena	Harbour porpoise	HP-Scotland	UK CSIP	CEFAS (UK)	23/01/2005	2005	Rigg Bay, Garlieston	Dumfries and Galloway	Dumfries and Galloway	Scotland	NE Atlantic	54.775	-4.36031	155	dead stranded	M	Mature	moderate decomposition (code 3)	Generalised Bacterial Infection	Infectious Disease	49	89	17.379	19.527	58.581	26.45		29.7191
526	SW2005/22	Phocoena phocoena	Harbour porpoise	HP-England	UK CSIP	CEFAS (UK)	27/01/2005	2005	Whitburn (nr Souter lighthouse)	South Tyneside	East coast	England	NE Atlantic	54.9698	-1.36104	150	dead stranded	M	Mature	slight decomposition (code 2b)	Gastritis and/or Enteritis	Infectious Disease	46	89.7	5.2509	5.85385	17.5615	9.968		11.1126
527	SW2005/26	Phocoena phocoena	Harbour porpoise	HP-England	UK CSIP	CEFAS (UK)	31/01/2005	2005	Formby Point (Lifeboat Road), Formby	Sefton	West coast	England	NE Atlantic	53.5516	-3.10349	119	dead stranded	M	Immature	freshly dead (code 2a)	Pneumonia, Parasitic	Infectious Disease	28	94.9	2.33	2.45522	7.36565	4.733		4.98736
528	SW2005/26b	Phocoena phocoena	Harbour porpoise	HP-Scotland	UK CSIP	CEFAS (UK)	02/02/2005	2005	Burnfoot, Nith estuary	Dumfries and Galloway	Dumfries and Galloway	Scotland	NE Atlantic	54.9567	-3.58211	94	entangled	M	Immature	slight decomposition (code 2b)	Bycatch (known)	Trauma	18	90.2	4.89	5.42129	16.2639	9.424		10.4479
529	SW2005/28	Phocoena phocoena	Harbour porpoise	HP-England	UK CSIP	CEFAS (UK)	06/02/2005	2005	Climping beach, Littlehampton	West Sussex	Channel	England	NE Atlantic	50.7965	-0.570979	119	dead stranded	F	Immature	slight decomposition (code 2b)	Generalised Bacterial Infection	Infectious Disease	25	78.5	12.1	15.414	46.242	22.673		28.8828
530	SW2005/28c	Phocoena phocoena	Harbour porpoise	HP-Scotland	UK CSIP	CEFAS (UK)	08/02/2005	2005	Philorth, Fraserburgh	Aberdeenshire	Grampian	Scotland	NE Atlantic	57.6778	-1.94969	165	live stranded	F	Mature	freshly dead (code 2a)	Pneumonia, Parasitic	Infectious Disease	49	85	2.476	2.913	8.739	4.095		4.81765
531	SW2005/32b	Phocoena phocoena	Harbour porpoise	HP-Scotland	UK CSIP	CEFAS (UK)	15/02/2005	2005	Queensferry	City of Edinburgh	Lothian	Scotland	NE Atlantic	55.9899	-3.38836	117	dead stranded	F	Immature	slight decomposition (code 2b)	Generalised Bacterial Infection	Infectious Disease	25	83.8	6.42	7.6611	22.9833	12.038		14.3652
532	SW2005/34b	Phocoena phocoena	Harbour porpoise	HP-Scotland	UK CSIP	CEFAS (UK)	19/02/2005	2005	Dunoon	Argyll and Bute	Strathclyde	Scotland	NE Atlantic	55.9451	-4.9228	106	dead stranded	F	Immature	slight decomposition (code 2b)	Bycatch	Trauma	19	82.7	7.2	8.70617	26.1185	16.16		19.5405
533	SW2005/47b	Phocoena phocoena	Harbour porpoise	HP-Scotland	UK CSIP	CEFAS (UK)	28/02/2005	2005	off Oronsay, Mull	Highland	Highland	Scotland	NE Atlantic	56.6648	-5.94497	93	at sea	F	Immature	freshly dead (code 2a)	Physical Trauma	Trauma	18	91.2	2.5109	2.75318	8.25954	5.747		6.30154
534	SW2005/56g	Phocoena phocoena	Harbour porpoise	HP-England	UK CSIP	CEFAS (UK)	11/03/2005	2005	Spurn Head (just inside the tip) by lighthouse	East Riding of Yorkshire	East coast	England	NE Atlantic	53.5784	0.117848	160	dead stranded	F	Mature	slight decomposition (code 2b)	Bycatch	Trauma	54	91.1	1.0109	1.10966	3.32898	2.128		2.33589
535	SW2005/59d	Phocoena phocoena	Harbour porpoise	HP-Scotland	UK CSIP	CEFAS (UK)	12/03/2005	2005	Erbisaig, Kyle of Lochalsh	Highland	Highland	Scotland	NE Atlantic	57.3031	-5.71577	110	dead stranded	M	Immature	slight decomposition (code 2b)	Bycatch	Trauma	n/a	89.9	0.8909	0.99099	2.97297	2.094		2.32925
536	SW2005/59g	Phocoena phocoena	Harbour porpoise	HP-Scotland	UK CSIP	CEFAS (UK)	13/03/2005	2005	Loch Clash, Kinlochbervie	Highland	Highland	Scotland	NE Atlantic	58.4624	-5.05519	111	dead stranded	M	Immature	slight decomposition (code 2b)	Physical Trauma	Trauma	24	93.5	0.6729	0.719679	2.15904	1.466		1.56791
537	SW2005/61	Phocoena phocoena	Harbour porpoise	HP-England	UK CSIP	CEFAS (UK)	15/03/2005	2005	Fisherman's Walk, Bournemouth	Bournemouth	Channel	England	NE Atlantic	50.7153	-1.86826	111	dead stranded	M	Immature	slight decomposition (code 2b)	Pneumonia, Parasitic	Infectious Disease	23	90.7	3.8309	4.2237	12.6711	7.773		8.57001
538	SW2005/62	Phocoena phocoena	Harbour porpoise	HP-England	UK CSIP	CEFAS (UK)	16/03/2005	2005	Brighton (beach opposite the Old Ship Hotel)	Brighton and Hove	Channel	England	NE Atlantic	50.8184	-0.141522	134	dead stranded	M	Mature	slight decomposition (code 2b)	Generalised Bacterial Infection	Infectious Disease	27	90.5	13.5	14.9171	44.7514	24.955		27.5746
539	SW2005/62c	Phocoena phocoena	Harbour porpoise	HP-Scotland	UK CSIP	CEFAS (UK)	17/03/2005	2005	Seamill, Ayr	North Ayrshire	Strathclyde	Scotland	NE Atlantic	55.6872	-4.87647	104	dead stranded	M	Immature	slight decomposition (code 2b)	Pneumonia, Parasitic	Infectious Disease	24	91.1	8.1	8.89133	26.674	17.452		19.157
540	SW2005/62d	Phocoena phocoena	Harbour porpoise	HP-Scotland	UK CSIP	CEFAS (UK)	17/03/2005	2005	Kilcreggan, Roseneath	Argyll and Bute	Strathclyde	Scotland	NE Atlantic	55.9847	-4.8424	160	dead stranded	F	Mature	slight decomposition (code 2b)	Pneumonia, Parasitic	Infectious Disease	55	88	12.612	14.332	42.995	21.224		24.1182
541	SW2005/66	Phocoena phocoena	Harbour porpoise	HP-England	UK CSIP	CEFAS (UK)	21/03/2005	2005	Winterton beach, Winterton-on-Sea	Norfolk	East coast	England	NE Atlantic	52.7167	1.70207	121	live stranded	F	Immature	freshly dead (code 2a)	Live Stranding	Others	32	91.2	2.53	2.77412	8.32237	5.604		6.14474
542	SW2005/71	Phocoena phocoena	Harbour porpoise	HP-Wales	UK CSIP	CEFAS (UK)	24/03/2005	2005	Penrhyn, Colwyn Bay	Conwy	West coast	Wales	NE Atlantic	53.3198	-3.76716	118	dead stranded	F	Immature	slight decomposition (code 2b)	Generalised Bacterial Infection	Infectious Disease	22	90.7	15	16.538	49.6141	25.857		28.5083
543	SW2005/72d	Phocoena phocoena	Harbour porpoise	HP-Scotland	UK CSIP	CEFAS (UK)	24/03/2005	2005	Ardbeg, Islay	Argyll and Bute	Strathclyde	Scotland	NE Atlantic	55.6405	-6.1084	152	dead stranded	F	Mature	slight decomposition (code 2b)	Pneumonia, Parasitic	Infectious Disease	47	89	1.473	1.655	4.965	2.531		2.84382
544	SW2005/78	Phocoena phocoena	Harbour porpoise	HP-England	UK CSIP	CEFAS (UK)	29/03/2005	2005	Stone Point, Walton-On-The-Naze	Essex	East coast	England	NE Atlantic	51.846	1.27427	98	live stranded	M	Immature	freshly dead (code 2a)	Live Stranding	Others	17	90	2.87	3.18889	9.56667	6.351		7.05667
545	SW2005/92a	Phocoena phocoena	Harbour porpoise	HP-Scotland	UK CSIP	CEFAS (UK)	09/04/2005	2005	Chanonry Ness, Fortrose	Highland	Highland	Scotland	NE Atlantic	57.5783	-4.11571	140	dead stranded	F	Mature	slight decomposition (code 2b)	Pneumonia, Parasitic and Mycotic	Infectious Disease	48	90.4	0.4229	0.46781	1.40343	0.935		1.03429
546	SW2005/101	Phocoena phocoena	Harbour porpoise	HP-England	UK CSIP	CEFAS (UK)	13/04/2005	2005	Dymchurch (N end of beach)	Kent	East coast	England	NE Atlantic	51.043	1.03034	129	dead stranded	M	Immature	freshly dead (code 2a)	Live Stranding	Others	33	89.9	27.7	30.812	92.436	54.186		60.2736
547	SW2005/114c	Phocoena phocoena	Harbour porpoise	HP-Scotland	UK CSIP	CEFAS (UK)	27/04/2005	2005	Rae Wick, Mainland	Shetland	Shetland	Scotland	NE Atlantic	60.1859	-1.40135	111	dead stranded	M	Immature	freshly dead (code 2a)	Bycatch	Trauma	26	91.6	1.0229	1.1167	3.35011	2.145		2.3417
548	SW2005/115c	Phocoena phocoena	Harbour porpoise	HP-Scotland	UK CSIP	CEFAS (UK)	01/05/2005	2005	Shandwick Bay	Highland	Highland	Scotland	NE Atlantic	57.7532	-3.91581	116	dead stranded	F	Immature	slight decomposition (code 2b)	Physical Trauma, Bottlenose Dolphin Attack	Trauma	27	90	1.812	2.013	6.04	2.985		3.31667
549	SW2005/117a	Phocoena phocoena	Harbour porpoise	HP-Scotland	UK CSIP	CEFAS (UK)	06/05/2005	2005	St Andrews Bay	Fife	Fife	Scotland	NE Atlantic	56.3565	-2.76879	115	entangled	M	Immature	freshly dead (code 2a)	Bycatch (known)	Trauma	28	92	4.308	4.683	14.048	6.791		7.38152
550	SW2005/118	Phocoena phocoena	Harbour porpoise	HP-Wales	UK CSIP	CEFAS (UK)	08/05/2005	2005	Castell Bach	Ceredigion	West coast	Wales	NE Atlantic	52.1936	-4.40114	104	dead stranded	F	Immature	slight decomposition (code 2b)	Physical Trauma, Bottlenose Dolphin Attack	Trauma	23	89.1	2.4	2.6936	8.08081	4.789		5.37486
551	SW2005/123	Phocoena phocoena	Harbour porpoise	HP-Wales	UK CSIP	CEFAS (UK)	12/05/2005	2005	Aberdaron, Lleyn peninsula	Gwynedd	West coast	Wales	NE Atlantic	52.802	-4.71202	153	dead stranded	F	Mature	freshly dead (code 2a)	Pneumonia, Parasitic	Infectious Disease	n/a	91.5	18.3	20	60	34.639		37.8568
552	SW2005/125a	Phocoena phocoena	Harbour porpoise	HP-Scotland	UK CSIP	CEFAS (UK)	17/05/2005	2005	Roseisle, Burghead	Moray	Grampian	Scotland	NE Atlantic	57.6779	-3.50259	113	dead stranded	F	Immature	freshly dead (code 2a)	Physical Trauma, Bottlenose Dolphin Attack	Trauma	24	91	3.763	4.135	12.405	5.937		6.52418
553	SW2005/133b	Phocoena phocoena	Harbour porpoise	HP-Scotland	UK CSIP	CEFAS (UK)	28/05/2005	2005	Rosemarkie	Highland	Highland	Scotland	NE Atlantic	57.5865	-4.10949	108	dead stranded	M	Immature	slight decomposition (code 2b)	Physical Trauma, Bottlenose Dolphin Attack	Trauma	25	89.2	4.8309	5.41581	16.2474	9.102		10.204
554	SW2005/137	Phocoena phocoena	Harbour porpoise	HP-Wales	UK CSIP	CEFAS (UK)	02/06/2005	2005	Porth Lleuog, Ramsey Island	Pembrokeshire	West coast	Wales	NE Atlantic	51.8585	-5.342	71	dead stranded	M	Immature	freshly dead (code 2a)	Starvation (neonate)	Others	8	92.9	2.69	2.89559	8.68676	5.105		5.49516
555	SW2005/142a	Phocoena phocoena	Harbour porpoise	HP-Scotland	UK CSIP	CEFAS (UK)	04/06/2005	2005	off Peterhead (44 miles E of)	At sea	At sea	Scotland	NE Atlantic	57.4993	-0.612235	144	at sea	F	Mature	moderate decomposition (code 3)	Bycatch	Trauma	44	92	1	1.087	3.261	1.768		1.92174
556	SW2005/150	Phocoena phocoena	Harbour porpoise	HP-Wales	UK CSIP	CEFAS (UK)	09/06/2005	2005	Pembrey	Carmarthenshire	West coast	Wales	NE Atlantic	51.6711	-4.30686	143	dead stranded	F	Immature	slight decomposition (code 2b)	Live Stranding	Others	37	94	6.1	6.48936	19.4681	11.394		12.1213
557	SW2005/154	Phocoena phocoena	Harbour porpoise	HP-Wales	UK CSIP	CEFAS (UK)	13/06/2005	2005	Mwnt	Ceredigion	West coast	Wales	NE Atlantic	52.1354	-4.63917	79	dead stranded	F	Immature	slight decomposition (code 2b)	Live Stranding	Others	9	79	0.6969	0.882152	2.64646	1.433		1.81392
558	SW2005/162	Phocoena phocoena	Harbour porpoise	HP-Wales	UK CSIP	CEFAS (UK)	22/06/2005	2005	Barmouth	Gwynedd	West coast	Wales	NE Atlantic	52.7251	-4.06293	156	dead stranded	F	Mature	freshly dead (code 2a)	Physical Trauma, Bottlenose Dolphin Attack	Trauma	45	69.8	3.89	5.57307	16.7192	7.689		11.0158
559	SW2005/163a	Phocoena phocoena	Harbour porpoise	HP-Scotland	UK CSIP	CEFAS (UK)	23/06/2005	2005	Stevenson, Saltcoats	North Ayrshire	Strathclyde	Scotland	NE Atlantic	55.6297	-4.76101	135	live stranded	M	Mature	freshly dead (code 2a)	Live Stranding	Others	40	91	15.931	17.507	52.52	25.864		28.422
560	SW2005/184	Phocoena phocoena	Harbour porpoise	HP-Wales	UK CSIP	CEFAS (UK)	09/07/2005	2005	Nefyn, Lleyn peninsula	Gwynedd	West coast	Wales	NE Atlantic	52.9411	-4.51975	163	dead stranded	F	Mature	freshly dead (code 2a)	Bycatch	Trauma	59	78.1	4.9009	6.27516	18.8255	8.769		11.2279
561	SW2005/184b	Phocoena phocoena	Harbour porpoise	HP-Scotland	UK CSIP	CEFAS (UK)	09/07/2005	2005	Findochty, Buckie	Moray	Grampian	Scotland	NE Atlantic	57.698	-2.90102	150	dead stranded	M	Mature	slight decomposition (code 2b)	Physical Trauma, Bottlenose Dolphin Attack	Trauma	49	80	3.94	4.925	14.775	5.88		7.35
562	SW2005/201b	Phocoena phocoena	Harbour porpoise	HP-Scotland	UK CSIP	CEFAS (UK)	28/07/2005	2005	NW of Shuna	Argyll and Bute	Strathclyde	Scotland	NE Atlantic	56.2275	-5.59797	101	at sea	M	Immature	slight decomposition (code 2b)	Bycatch	Trauma	18	90.4	0.9909	1.09613	3.28838	2.431		2.68916
563	SW2005/202b	Phocoena phocoena	Harbour porpoise	HP-Scotland	UK CSIP	CEFAS (UK)	31/07/2005	2005	Yellowcraigs	East Lothian	Lothian	Scotland	NE Atlantic	56.0601	-2.75163	117	dead stranded	M	Immature	slight decomposition (code 2b)	Pneumonia, Parasitic	Infectious Disease	22	89.5	5.9909	6.69374	20.0812	14.174		15.8369
564	SW2005/233a	Phocoena phocoena	Harbour porpoise	HP-Scotland	UK CSIP	CEFAS (UK)	16/09/2005	2005	Bunessan, Mull	Argyll and Bute	Strathclyde	Scotland	NE Atlantic	56.317	-6.2359	153	dead stranded	M	Mature	slight decomposition (code 2b)	Generalised Bacterial Infection	Infectious Disease	49	92.1	8.4009	9.1215	27.3645	17.445		18.9414
565	SW2005/243	Phocoena phocoena	Harbour porpoise	HP-Wales	UK CSIP	CEFAS (UK)	29/09/2005	2005	Tresaith	Ceredigion	West coast	Wales	NE Atlantic	52.1354	-4.51494	140	dead stranded	M	Mature	moderate decomposition (code 3)	Physical Trauma, Bottlenose Dolphin Attack	Trauma	39	84.7	28.0009	33.0589	99.1767	46.135		54.4687
566	SW2005/251	Phocoena phocoena	Harbour porpoise	HP-Wales	UK CSIP	CEFAS (UK)	11/10/2005	2005	Rhossili, Gower	Swansea	West coast	Wales	NE Atlantic	51.595	-4.29289	138	dead stranded	M	Mature	moderate decomposition (code 3)	Physical Trauma	Trauma	31	90.3	10.6009	11.7396	35.2189	20.505		22.7076
567	SW2005/253b	Phocoena phocoena	Harbour porpoise	HP-Scotland	UK CSIP	CEFAS (UK)	14/10/2005	2005	Kirkcolm, Wigton	Dumfries and Galloway	Dumfries and Galloway	Scotland	NE Atlantic	54.9705	-5.06568	156	dead stranded	F	Mature	slight decomposition (code 2b)	Pneumonia, Parasitic and Bacterial	Infectious Disease	39	89.6	9.2	10.2679	30.8036	18.4		20.5357
568	SW2005/266	Phocoena phocoena	Harbour porpoise	HP-England	UK CSIP	CEFAS (UK)	31/10/2005	2005	Camber Sands, Rye Village	East Sussex	Channel	England	NE Atlantic	50.9218	0.764848	107	dead stranded	F	Immature	moderate decomposition (code 3)	Bycatch	Trauma	25	92.5	10.9909	11.8821	35.6462	19.666		21.2605
570	SW2005/271b	Phocoena phocoena	Harbour porpoise	HP-Scotland	UK CSIP	CEFAS (UK)	11/11/2005	2005	The Scar, Kirkcolm	Dumfries and Galloway	Dumfries and Galloway	Scotland	NE Atlantic	54.9698	-5.06093	149	dead stranded	F	Mature	freshly dead (code 2a)	Pneumonia, Parasitic and Mycotic	Infectious Disease	50	92	6.5009	7.0662	21.1986	13.357		14.5185
571	SW2005/279b	Phocoena phocoena	Harbour porpoise	HP-Scotland	UK CSIP	CEFAS (UK)	21/11/2005	2005	Prestwick beach, Ayr	South Ayrshire	Strathclyde	Scotland	NE Atlantic	55.4906	-4.62302	143	dead stranded	M	Mature	slight decomposition (code 2b)	Generalised Bacterial Infection	Infectious Disease	45	93.4	19.4	20.7709	62.3126	36.795		39.3951
572	SW2005/281	Phocoena phocoena	Harbour porpoise	HP-England	UK CSIP	CEFAS (UK)	27/11/2005	2005	Little Eye, Hilbre Island, West Kirby, Wirral	Wirral	West coast	England	NE Atlantic	53.3717	-3.20707	134	dead stranded	M	Immature	freshly dead (code 2a)	Generalised Bacterial Infection	Infectious Disease	33	94.4	7.5	7.94492	23.8347	14.579		15.4439
573	SW2005/285	Phocoena phocoena	Harbour porpoise	HP-Wales	UK CSIP	CEFAS (UK)	04/12/2005	2005	Fishguard	Pembrokeshire	West coast	Wales	NE Atlantic	51.9968	-4.98508	131	dead stranded	F	Immature	slight decomposition (code 2b)	Pneumonia, Parasitic	Infectious Disease	26	90.1	8.8009	9.76792	29.3038	14.089		15.6371
574	SW2006/10a	Phocoena phocoena	Harbour porpoise	HP-Scotland	UK CSIP	CEFAS (UK)	13/01/2006	2006	Balmedie, Aberdeen	Aberdeenshire	Grampian	Scotland	NE Atlantic	57.2529	-2.01823	105	dead stranded	F	Immature	slight decomposition (code 2b)	Physical Trauma, Bottlenose Dolphin Attack	Trauma	27	87.2	1.7509	2.00791	6.02374	3.575		4.09977
575	SW2006/18	Phocoena phocoena	Harbour porpoise	HP-England	UK CSIP	CEFAS (UK)	14/01/2006	2006	St Leonards, Hastings	East Sussex	Channel	England	NE Atlantic	50.8486	0.544529	141	dead stranded	M	Mature	moderate decomposition (code 3)	Physical Trauma	Trauma	40	93.2	7.95	8.53004	25.5901	16.187		17.368
576	SW2006/34c	Phocoena phocoena	Harbour porpoise	HP-Scotland	UK CSIP	CEFAS (UK)	17/01/2006	2006	Garlieston	Dumfries and Galloway	Dumfries and Galloway	Scotland	NE Atlantic	54.7931	-4.35514	131	dead stranded	M	Unknown	slight decomposition (code 2b)	Generalised Bacterial Infection	Infectious Disease	34	94.1	9.5009	10.0966	30.2898	16.326		17.3496
577	SW2006/41g	Phocoena phocoena	Harbour porpoise		UK CSIP	CEFAS (UK)	26/01/2006	2006	Derbyhaven	Isle of Man	Isle of Man	Isle of Man	NE Atlantic	54.0747	-4.61852	136	dead stranded	M	Unknown	slight decomposition (code 2b)	Pneumonia, Parasitic	Infectious Disease	36	91.5	9.8	10.7104	32.1311	18.425		20.1366
578	SW2006/68f	Phocoena phocoena	Harbour porpoise	HP-Scotland	UK CSIP	CEFAS (UK)	19/02/2006	2006	Portmahomack	Highland	Highland	Scotland	NE Atlantic	57.8389	-3.8277	128	live stranded	M	Mature	slight decomposition (code 2b)	Pneumonia, Parasitic	Infectious Disease	33	94.4	1.67	1.76907	5.3072	3.071		3.25318
579	SW2006/70b	Phocoena phocoena	Harbour porpoise	HP-Scotland	UK CSIP	CEFAS (UK)	20/02/2006	2006	Stonehaven	Aberdeenshire	Grampian	Scotland	NE Atlantic	56.9688	-2.20397	108	dead stranded	M	Immature	slight decomposition (code 2b)	Physical Trauma, Bottlenose Dolphin Attack	Trauma	20	89.2	6.7	7.51121	22.5336	13.186		14.7825
580	SW2006/71a	Phocoena phocoena	Harbour porpoise	HP-Scotland	UK CSIP	CEFAS (UK)	22/02/2006	2006	Strathlene, Buckie	Moray	Grampian	Scotland	NE Atlantic	57.696	-2.92446	119	dead stranded	M	Immature	freshly dead (code 2a)	Pneumonia, Parasitic and Bacterial	Infectious Disease	20	90.8	4.71	5.18722	15.5617	9.208		10.141
581	SW2006/75a	Phocoena phocoena	Harbour porpoise	HP-Scotland	UK CSIP	CEFAS (UK)	25/02/2006	2006	Scotstown, St Fergus	Aberdeenshire	Grampian	Scotland	NE Atlantic	57.5564	-1.80278	122	dead stranded	M	Immature	freshly dead (code 2a)	Bycatch	Trauma	29	93.8	1.68	1.79104	5.37313	3.832		4.08529
582	SW2006/82	Phocoena phocoena	Harbour porpoise	HP-England	UK CSIP	CEFAS (UK)	05/03/2006	2006	Ainsdale beach, Ainsdale-on-Sea	Sefton	West coast	England	NE Atlantic	53.6094	-3.06872	164	dead stranded	F	Mature	freshly dead (code 2a)	Pneumonia, Parasitic	Infectious Disease	48	94.3	15.9	16.8611	50.5832	27.075		28.7116
583	SW2006/96	Phocoena phocoena	Harbour porpoise	HP-England	UK CSIP	CEFAS (UK)	22/03/2006	2006	Blyth, Newcastle upon Tyne	Northumberland	East coast	England	NE Atlantic	55.134	-1.50587	112	dead stranded	M	Immature	slight decomposition (code 2b)	Gastritis and/or Enteritis	Infectious Disease	20	89.2	3.63	4.06951	12.2085	7.675		8.60426
584	SW2006/97e	Phocoena phocoena	Harbour porpoise	HP-Scotland	UK CSIP	CEFAS (UK)	25/03/2006	2006	Rosemarkie	Highland	Highland	Scotland	NE Atlantic	57.5919	-4.11148	106	dead stranded	M	Immature	freshly dead (code 2a)	Physical Trauma, Bottlenose Dolphin Attack	Trauma	20	88.2	2.63	2.98186	8.94558	5.863		6.64739
586	SW2006/112	Phocoena phocoena	Harbour porpoise	HP-Wales	UK CSIP	CEFAS (UK)	09/04/2006	2006	Aberporth	Ceredigion	West coast	Wales	NE Atlantic	52.1323	-4.49138	149	dead stranded	F	Mature	freshly dead (code 2a)	Physical Trauma, Bottlenose Dolphin Attack	Trauma	68	89.5	1.4109	1.57642	4.72927	2.857		3.19218
587	SW2006/114b	Phocoena phocoena	Harbour porpoise	HP-Scotland	UK CSIP	CEFAS (UK)	11/04/2006	2006	Thorntonloch	East Lothian	Lothian	Scotland	NE Atlantic	55.9584	-2.39405	138	dead stranded	M	Mature	slight decomposition (code 2b)	Bycatch	Trauma	29	90	8.37	9.3	27.9	16.662		18.5133
588	SW2006/118	Phocoena phocoena	Harbour porpoise	HP-England	UK CSIP	CEFAS (UK)	13/04/2006	2006	Wandsworth Bridge	Greater London	East coast	England	NE Atlantic	51.4639	-0.185961	153	dead stranded	M	Mature	freshly dead (code 2a)	Pneumonia, Parasitic	Infectious Disease	60	90.6	51.4009	56.7339	170.202	84.826		93.6269
589	SW2006/126	Phocoena phocoena	Harbour porpoise	HP-England	UK CSIP	CEFAS (UK)	16/04/2006	2006	Cresswell	Northumberland	East coast	England	NE Atlantic	55.2402	-1.54388	150	dead stranded	M	Mature	slight decomposition (code 2b)	Gastritis and/or Enteritis	Infectious Disease	40	89	9.7309	10.9336	32.8008	16.998		19.0989
590	SW2006/135	Phocoena phocoena	Harbour porpoise	HP-Wales	UK CSIP	CEFAS (UK)	24/04/2006	2006	Borth	Ceredigion	West coast	Wales	NE Atlantic	52.5041	-4.05551	122	dead stranded	M	Immature	slight decomposition (code 2b)	Physical Trauma, Bottlenose Dolphin Attack	Trauma	29	89.6	3.13	3.4933	10.4799	6.189		6.90737
591	SW2006/143a	Phocoena phocoena	Harbour porpoise	HP-Scotland	UK CSIP	CEFAS (UK)	06/05/2006	2006	Montrose Bay	Angus	Tayside	Scotland	NE Atlantic	56.722	-2.44122	126	dead stranded	M	Immature	slight decomposition (code 2b)	Physical Trauma, Bottlenose Dolphin Attack	Trauma	25	92	4.6209	5.02272	15.0682	9.761		10.6098
592	SW2006/160b	Phocoena phocoena	Harbour porpoise	HP-Scotland	UK CSIP	CEFAS (UK)	17/05/2006	2006	Rosemarkie beach	Highland	Highland	Scotland	NE Atlantic	57.5928	-4.11153	141	dead stranded	M	Mature	slight decomposition (code 2b)	Physical Trauma, Bottlenose Dolphin Attack	Trauma	40	92.3	5.3309	5.77562	17.3269	8.82		9.5558
593	SW2006/163	Phocoena phocoena	Harbour porpoise	HP-Wales	UK CSIP	CEFAS (UK)	20/05/2006	2006	Amroth	Pembrokeshire	West coast	Wales	NE Atlantic	51.7295	-4.65021	173	live stranded	F	Mature	slight decomposition (code 2b)	Gastritis and/or Enteritis	Infectious Disease	71	89.5	4.02	4.49162	13.4749	7.96		8.89385
594	SW2006/172	Phocoena phocoena	Harbour porpoise	HP-Wales	UK CSIP	CEFAS (UK)	09/06/2006	2006	Aberporth	Ceredigion	West coast	Wales	NE Atlantic	52.1332	-4.53673	156	dead stranded	F	Mature	slight decomposition (code 2b)	Gastritis and/or Enteritis	Infectious Disease	50	91.7	1.4909	1.62585	4.87754	3.072		3.35005
595	SW2006/235	Phocoena phocoena	Harbour porpoise	HP-England	UK CSIP	CEFAS (UK)	30/08/2006	2006	Southend-on-Sea	Southend-on-Sea	East coast	England	NE Atlantic	51.5243	0.698828	109	dead stranded	M	Immature	slight decomposition (code 2b)	Generalised Bacterial Infection	Infectious Disease	18	85.5	7.44	8.70175	26.1053	17.046		19.9368
596	SW2006/245a	Phocoena phocoena	Harbour porpoise	HP-Wales	UK CSIP	CEFAS (UK)	10/09/2006	2006	Abersoch	Gwynedd	West coast	Wales	NE Atlantic	52.8255	-4.50117	103	dead stranded	M	Immature	freshly dead (code 2a)	Physical Trauma	Trauma	20	92.4	1.56	1.68831	5.06494	3.362		3.63853
597	SW2006/260	Phocoena phocoena	Harbour porpoise	HP-England	UK CSIP	CEFAS (UK)	06/10/2006	2006	Bantham	Devon	South-west	England	NE Atlantic	50.2753	-3.8816	118	dead stranded	M	Immature	slight decomposition (code 2b)	Pneumonia, Parasitic	Infectious Disease	20	83.9	23.5009	28.0106	84.0318	47.14		56.1859
598	SW2006/262	Phocoena phocoena	Harbour porpoise	HP-England	UK CSIP	CEFAS (UK)	09/10/2006	2006	Poole	Poole	Channel	England	NE Atlantic	50.7109	-1.96742	158	dead stranded	F	Mature	slight decomposition (code 2b)	Generalised Mycotic Infection	Infectious Disease	45	86.2	71.1	82.4826	247.448	119.672		138.831
599	SW2006/278a	Phocoena phocoena	Harbour porpoise	HP-Scotland	UK CSIP	CEFAS (UK)	13/11/2006	2006	Seamill, West Kilbride	North Ayrshire	Strathclyde	Scotland	NE Atlantic	55.6873	-4.8717	156	dead stranded	F	Mature	slight decomposition (code 2b)	Pneumonia, Parasitic	Infectious Disease	39	91.1	3.08	3.3809	10.1427	5.725		6.2843
600	SW2006/288	Phocoena phocoena	Harbour porpoise	HP-Wales	UK CSIP	CEFAS (UK)	01/12/2006	2006	Criccieth beach	Gwynedd	West coast	Wales	NE Atlantic	52.9114	-4.25621	98	dead stranded	M	Immature	slight decomposition (code 2b)	Physical Trauma, Bottlenose Dolphin Attack	Trauma	22	89.8	2.6909	2.99655	8.98964	4.978		5.54343
602	SW2007/28	Phocoena phocoena	Harbour porpoise	HP-England	UK CSIP	CEFAS (UK)	28/01/2007	2007	Trevone, nr Padstow	Cornwall	South-west	England	NE Atlantic	50.5459	-4.97857	155	dead stranded	F	Mature	slight decomposition (code 2b)	Bycatch	Trauma	43	91.4	2.5909	2.83468	8.50405	4.893		5.35339
603	SW2007/28c	Phocoena phocoena	Harbour porpoise	HP-Scotland	UK CSIP	CEFAS (UK)	29/01/2007	2007	Connel, nr Oban	Argyll and Bute	Strathclyde	Scotland	NE Atlantic	56.4651	-5.39953	118	dead stranded	M	Immature	slight decomposition (code 2b)	Generalised Mycotic Infection	Infectious Disease	22	92.5	2.42	2.61622	7.84865	5.028		5.43568
604	SW2007/59b	Phocoena phocoena	Harbour porpoise	HP-Scotland	UK CSIP	CEFAS (UK)	26/02/2007	2007	West Sands, St Andrews	Fife	Fife	Scotland	NE Atlantic	56.3608	-2.80934	115	dead stranded	F	Immature	freshly dead (code 2a)	Bycatch	Trauma	26	90.4	0.862	0.95354	2.86062	2.084		2.30531
605	SW2007/60a	Phocoena phocoena	Harbour porpoise	HP-Scotland	UK CSIP	CEFAS (UK)	27/02/2007	2007	Belhaven Bay	East Lothian	Lothian	Scotland	NE Atlantic	56.0063	-2.56134	154	dead stranded	F	Mature	freshly dead (code 2a)	Pneumonia, Parasitic and Bacterial	Infectious Disease	40	86.8	1.03	1.18664	3.55991	2.215		2.55184
607	SW2007/94b	Phocoena phocoena	Harbour porpoise	HP-Scotland	UK CSIP	CEFAS (UK)	21/04/2007	2007	Wemyss Bay	Inverclyde	Strathclyde	Scotland	NE Atlantic	55.8829	-4.88933	161	dead stranded	F	Mature	slight decomposition (code 2b)	Physical Trauma	Trauma	64	92	3.82	4.15217	12.4565	7.728		8.4
608	SW2007/102	Phocoena phocoena	Harbour porpoise	HP-England	UK CSIP	CEFAS (UK)	30/04/2007	2007	Mousehole	Cornwall	South-west	England	NE Atlantic	50.0841	-5.53432	123	dead stranded	M	Immature	moderate decomposition (code 3)	Bycatch	Trauma	30	92	6.6909	7.27272	21.8182	12.952		14.0783
609	SW2007/109	Phocoena phocoena	Harbour porpoise	HP-Wales	UK CSIP	CEFAS (UK)	18/05/2007	2007	Black Rock Sands, Porthmadog	Gwynedd	West coast	Wales	NE Atlantic	52.9126	-4.19083	160	live stranded	F	Mature	freshly dead (code 2a)	Starvation	Others	47	93.3	1.9509	2.091	6.27299	3.954		4.23794
610	SW2007/114	Phocoena phocoena	Harbour porpoise	HP-Wales	UK CSIP	CEFAS (UK)	26/05/2007	2007	Aberdovey	Gwynedd	West coast	Wales	NE Atlantic	52.5549	-4.08001	116	dead stranded	F	Immature	slight decomposition (code 2b)	Physical Trauma, Bottlenose Dolphin Attack	Trauma	23	90.7	1.68	1.85226	5.55678	3.088		3.40463
611	SW2007/124	Phocoena phocoena	Harbour porpoise	HP-England	UK CSIP	CEFAS (UK)	21/06/2007	2007	Warkworth beach	Northumberland	East coast	England	NE Atlantic	55.3482	-1.58995	133	live stranded	M	Mature	freshly dead (code 2a)	Generalised Bacterial Infection	Infectious Disease	39	91.4	4.7309	5.17604	15.5281	8.851		9.68381
612	SW2007/128	Phocoena phocoena	Harbour porpoise	HP-Wales	UK CSIP	CEFAS (UK)	30/06/2007	2007	Borth	Ceredigion	West coast	Wales	NE Atlantic	52.4351	-4.05082	153	dead stranded	F	Mature	moderate decomposition (code 3)	Dystocia & Stillborn	Trauma	60	93.1	0.79	0.84855	2.54565	1.63		1.75081
613	SW2007/138	Phocoena phocoena	Harbour porpoise	HP-Wales	UK CSIP	CEFAS (UK)	10/07/2007	2007	Borth	Ceredigion	West coast	Wales	NE Atlantic	52.4172	-4.04999	80	dead stranded	F	Immature	moderate decomposition (code 3)	Starvation (neonate)	Others	7	66.2	0.9	1.35952	4.07855	1.954		2.95166
614	SW2007/148a	Phocoena phocoena	Harbour porpoise	HP-England	UK CSIP	CEFAS (UK)	26/07/2007	2007	off Bridlington	East Riding of Yorkshire	East coast	England	NE Atlantic			138	entangled	M	Mature	slight decomposition (code 2b)	Bycatch (known)	Trauma	39	87	12.9	14.8276	44.4828	23.536		27.0529
615	SW2007/157	Phocoena phocoena	Harbour porpoise	HP-England	UK CSIP	CEFAS (UK)	06/08/2007	2007	Lytham St Anne's	Lancashire	West coast	England	NE Atlantic			110	live stranded	F	Immature	freshly dead (code 2a)	Pneumonia, Parasitic	Infectious Disease	18	88	16.7	18.9773	56.9318	28.456		32.3364
616	SW2007/159f	Phocoena phocoena	Harbour porpoise	HP-Wales	UK CSIP	CEFAS (UK)	12/08/2007	2007	Borth	Ceredigion	West coast	Wales	NE Atlantic	52.4457	-4.05279	139	dead stranded	M	Mature	moderate decomposition (code 3)	Physical Trauma, Bottlenose Dolphin Attack	Trauma	40	88.1	8.6009	9.76266	29.288	14.821		16.8229
617	SW2007/164	Phocoena phocoena	Harbour porpoise	HP-Wales	UK CSIP	CEFAS (UK)	14/08/2007	2007	Criccieth	Gwynedd	West coast	Wales	NE Atlantic	52.9173	-4.22826	75	live stranded	M	Immature	slight decomposition (code 2b)	Live Stranding	Others	9	85.9	4.21	4.90105	14.7031	7.789		9.06752
618	SW2007/166	Phocoena phocoena	Harbour porpoise	HP-Wales	UK CSIP	CEFAS (UK)	16/08/2007	2007	Aberdovey	Gwynedd	West coast	Wales	NE Atlantic	52.5399	-4.06161	134	dead stranded	M	Mature	slight decomposition (code 2b)	Physical Trauma, Bottlenose Dolphin Attack	Trauma	35	90.5	5.63	6.22099	18.663	9.39		10.3757
620	SW2007/172	Phocoena phocoena	Harbour porpoise	HP-England	UK CSIP	CEFAS (UK)	28/08/2007	2007	Herne Bay	Kent	East coast	England	NE Atlantic	51.3744	1.1183	149	dead stranded	F	Mature	moderate decomposition (code 3)	Bycatch	Trauma	44	90.7	4.16	4.58655	13.7596	7.852		8.65711
621	SW2007/181a	Phocoena phocoena	Harbour porpoise	HP-Wales	UK CSIP	CEFAS (UK)	09/09/2007	2007	Martins Haven	Pembrokeshire	West coast	Wales	NE Atlantic	51.6792	-5.24051	143	dead stranded	M	Mature	slight decomposition (code 2b)	Bycatch	Trauma	46	92.3	24.0009	26.0031	78.0094	41.289		44.7335
622	SW2007/181b	Phocoena phocoena	Harbour porpoise	HP-Wales	UK CSIP	CEFAS (UK)	09/09/2007	2007	New Quay	Ceredigion	West coast	Wales	NE Atlantic	52.1564	-4.35381	88	dead stranded	F	Immature	moderate decomposition (code 3)	Physical Trauma, Bottlenose Dolphin Attack	Trauma	11	69.5	5.89	8.47482	25.4245	11.387		16.3842
623	SW2007/188d	Phocoena phocoena	Harbour porpoise	HP-Scotland	UK CSIP	CEFAS (UK)	17/09/2007	2007	Portessie, Buckie	Moray	Grampian	Scotland	NE Atlantic	57.6869	-2.93262	123	dead stranded	F	Immature	freshly dead (code 2a)	Physical Trauma, Bottlenose Dolphin Attack	Trauma	33	93.9	1.4309	1.52386	4.57157	2.574		2.74121
624	SW2007/195	Phocoena phocoena	Harbour porpoise	HP-Wales	UK CSIP	CEFAS (UK)	28/09/2007	2007	Criccieth	Gwynedd	West coast	Wales	NE Atlantic	52.8522	-4.22641	157	dead stranded	F	Mature	slight decomposition (code 2b)	Physical Trauma	Trauma	46	80	1.4209	1.77612	5.32837	2.74		3.425
625	SW2007/196	Phocoena phocoena	Harbour porpoise	HP-England	UK CSIP	CEFAS (UK)	29/09/2007	2007	Cromer	Norfolk	East coast	England	NE Atlantic			93	live stranded	F	Immature	freshly dead (code 2a)	Live Stranding	Others	18	90.8	3.05	3.35903	10.0771	5.718		6.29736
626	SW2007/197	Phocoena phocoena	Harbour porpoise	HP-Wales	UK CSIP	CEFAS (UK)	02/10/2007	2007	Caswell Bay, Gower	Swansea	West coast	Wales	NE Atlantic	51.5119	-4.22641	104	dead stranded	M	Immature	freshly dead (code 2a)	Bycatch	Trauma	27	88.4	15.1	17.0814	51.2443	28.108		31.7964
628	SW2007/211	Phocoena phocoena	Harbour porpoise	HP-Wales	UK CSIP	CEFAS (UK)	23/10/2007	2007	Mumbles, Gower	Swansea	West coast	Wales	NE Atlantic	51.5188	-3.99353	105	dead stranded	M	Immature	slight decomposition (code 2b)	Bycatch	Trauma	22	89.5	4.5	5.02793	15.0838	8.564		9.56872
629	SW2007/218	Phocoena phocoena	Harbour porpoise	HP-Wales	UK CSIP	CEFAS (UK)	06/11/2007	2007	Traeth Gwyn, New Quay	Ceredigion	West coast	Wales	NE Atlantic	52.1495	-4.33883	101	dead stranded	M	Immature	slight decomposition (code 2b)	Physical Trauma, Bottlenose Dolphin Attack	Trauma	13	90.1	1.61	1.7869	5.36071	3.176		3.52497
630	SW2007/219	Phocoena phocoena	Harbour porpoise	HP-Wales	UK CSIP	CEFAS (UK)	06/11/2007	2007	Cwmtydu	Ceredigion	West coast	Wales	NE Atlantic	52.1304	-4.40213	149	dead stranded	M	Mature	freshly dead (code 2a)	Physical Trauma, Bottlenose Dolphin Attack	Trauma	44	91.3	17.3	18.9485	56.8456	30.618		33.5356
631	SW2007/225	Phocoena phocoena	Harbour porpoise	HP-Wales	UK CSIP	CEFAS (UK)	08/11/2007	2007	Pembrey	Carmarthenshire	West coast	Wales	NE Atlantic	51.6115	-4.29084	104	dead stranded	M	Immature	freshly dead (code 2a)	Bycatch	Trauma	23	93.8	2.59	2.76119	8.28358	5.288		5.63753
632	SW2007/224	Phocoena phocoena	Harbour porpoise	HP-Wales	UK CSIP	CEFAS (UK)	15/11/2007	2007	Pembrey	Carmarthenshire	West coast	Wales	NE Atlantic	51.6115	-4.29084	114	dead stranded	F	Immature	slight decomposition (code 2b)	Bycatch	Trauma	25	91.3	3.35	3.66922	11.0077	6.701		7.33954
635	SW2008/16c	Phocoena phocoena	Harbour porpoise	HP-Scotland	UK CSIP	CEFAS (UK)	03/02/2008	2008	Girvan	South Ayrshire	Strathclyde	Scotland	NE Atlantic	55.2283	-4.85739	129	dead stranded	F	Immature	slight decomposition (code 2b)	Bycatch	Trauma	35	92.5	4.34	4.69189	14.0757	7.162		7.7427
636	SW2008/23	Phocoena phocoena	Harbour porpoise	HP-Wales	UK CSIP	CEFAS (UK)	11/02/2008	2008	'Red Water', Western Cleddau at Little Milford	Pembrokeshire	West coast	Wales	NE Atlantic	51.7692	-4.94973	164	dead stranded	F	Mature	slight decomposition (code 2b)	Pneumonia, Bacterial and Mycotic	Infectious Disease	60	89.2	10.5	11.7713	35.3139	21.524		24.13
637	SW2008/26	Phocoena phocoena	Harbour porpoise	HP-England	UK CSIP	CEFAS (UK)	12/02/2008	2008	Mousehole	Cornwall	South-west	England	NE Atlantic	50.0813	-5.53692	118	dead stranded	M	Immature	slight decomposition (code 2b)	Bycatch	Trauma	27	91.3	4.82	5.2793	15.8379	7.317		8.01424
638	SW2008/29	Phocoena phocoena	Harbour porpoise	HP-England	UK CSIP	CEFAS (UK)	14/02/2008	2008	Dungeness power station	Kent	East coast	England	NE Atlantic	50.9129	0.98061	118	live stranded	M	Immature	freshly dead (code 2a)	Live Stranding	Others	26	92.5	3.83	4.14054	12.4216	8.651		9.35243
639	SW2008/31a	Phocoena phocoena	Harbour porpoise	HP-Scotland	UK CSIP	CEFAS (UK)	15/02/2008	2008	Burghead	Moray	Grampian	Scotland	NE Atlantic	57.7043	-3.47012	109	dead stranded	F	Immature	freshly dead (code 2a)	Physical Trauma, Bottlenose Dolphin Attack	Trauma	19	90.4	5.26	5.81858	17.4558	8.315		9.19801
640	SW2008/37	Phocoena phocoena	Harbour porpoise	HP-Wales	UK CSIP	CEFAS (UK)	28/02/2008	2008	at sea (Dulas Bay)	Anglesey	West coast	Wales	NE Atlantic	53.3794	-4.22976	116	at sea	F	Immature	freshly dead (code 2a)	Physical Trauma, Bottlenose Dolphin Attack	Trauma	28	91.4	2.92	3.19475	9.58425	4.963		5.42998
641	SW2008/38d	Phocoena phocoena	Harbour porpoise	HP-Scotland	UK CSIP	CEFAS (UK)	01/03/2008	2008	Ayr (south beach)	South Ayrshire	Strathclyde	Scotland	NE Atlantic	55.4687	-4.63897	160	dead stranded	F	Mature	slight decomposition (code 2b)	Bycatch	Trauma	51	87.6	4.49	5.12557	15.3767	7.611		8.68836
642	SW2008/48g	Phocoena phocoena	Harbour porpoise	HP-Scotland	UK CSIP	CEFAS (UK)	26/03/2008	2008	Portknockie harbour	Moray	Grampian	Scotland	NE Atlantic	57.7054	-2.86092	94	dead stranded	F	Immature	freshly dead (code 2a)	Pneumonia, Parasitic	Infectious Disease	13	85.2	2.02	2.37089	7.11268	3.183		3.73592
643	SW2008/49	Phocoena phocoena	Harbour porpoise	HP-England	UK CSIP	CEFAS (UK)	26/03/2008	2008	Bridlington (South Sands)	East Riding of Yorkshire	East coast	England	NE Atlantic	54.078	-0.196195	117	dead stranded	F	Immature	slight decomposition (code 2b)	Bycatch	Trauma	32	90.7	4.9109	5.41444	16.2433	9.416		10.3815
644	SW2008/52	Phocoena phocoena	Harbour porpoise	HP-England	UK CSIP	CEFAS (UK)	30/03/2008	2008	Fraisthorpe	East Riding of Yorkshire	East coast	England	NE Atlantic	54.0396	-0.211606	164	dead stranded	F	Mature	slight decomposition (code 2b)	Gastritis and/or Enteritis	Infectious Disease	40	90.3	0.97	1.0742	3.22259	2.266		2.50941
645	SW2008/56	Phocoena phocoena	Harbour porpoise	HP-Wales	UK CSIP	CEFAS (UK)	05/04/2008	2008	Aberaeron	Ceredigion	West coast	Wales	NE Atlantic	52.2376	-4.26875	117	dead stranded	M	Immature	freshly dead (code 2a)	Physical Trauma, Bottlenose Dolphin Attack	Trauma	31	89.1	3.45	3.87205	11.6162	5.441		6.10662
646	SW2008/59	Phocoena phocoena	Harbour porpoise	HP-Scotland	UK CSIP	CEFAS (UK)	07/04/2008	2008	Boyndie Bay, Banff	Aberdeenshire	Grampian	Scotland	NE Atlantic	57.6712	-2.54658	112	dead stranded	F	Immature	slight decomposition (code 2b)	Physical Trauma, Bottlenose Dolphin Attack	Trauma	19	85.2	3.34	3.92019	11.7606	5.236		6.14554
647	SW2008/60	Phocoena phocoena	Harbour porpoise	HP-England	UK CSIP	CEFAS (UK)	10/04/2008	2008	between Cleveleys and Blackpool	Lancashire	West coast	England	NE Atlantic	53.8856	-3.05292	158	live stranded	F	Mature	freshly dead (code 2a)	Pneumonia, Parasitic	Infectious Disease	58	92.4	0.76	0.822511	2.46753	1.543		1.66991
648	SW2008/64	Phocoena phocoena	Harbour porpoise	HP-England	UK CSIP	CEFAS (UK)	15/04/2008	2008	off Brixham	Devon	South-west	England	NE Atlantic	50.231	-3.25219	122	at sea	M	Immature	slight decomposition (code 2b)	Gastritis and/or Enteritis	Infectious Disease	26	78.9	17.86	22.6362	67.9087	30.525		38.6882
649	SW2008/73	Phocoena phocoena	Harbour porpoise	HP-Wales	UK CSIP	CEFAS (UK)	27/04/2008	2008	Tywyn	Gwynedd	West coast	Wales	NE Atlantic	52.5718	-4.09114	114	dead stranded	F	Immature	freshly dead (code 2a)	Physical Trauma, Bottlenose Dolphin Attack	Trauma	20	82.5	4.62	5.6	16.8	6.969		8.44727
650	SW2008/84	Phocoena phocoena	Harbour porpoise	HP-England	UK CSIP	CEFAS (UK)	19/05/2008	2008	Tankerton, Whitstable	Kent	East coast	England	NE Atlantic	51.3664	1.04734	125	live stranded	F	Mature	freshly dead (code 2a)	Generalised Bacterial Infection	Infectious Disease	58	90	7.9	8.77778	26.3333	14.253		15.8367
651	SW2008/98a	Phocoena phocoena	Harbour porpoise	HP-Scotland	UK CSIP	CEFAS (UK)	12/06/2008	2008	Hopeman	Moray	Grampian	Scotland	NE Atlantic	57.7101	-3.43846	145	dead stranded	M	Mature	slight decomposition (code 2b)	Physical Trauma, Bottlenose Dolphin Attack	Trauma	53	90.7	5.13	5.65601	16.968	7.8		8.59978
652	SW2008/99	Phocoena phocoena	Harbour porpoise	HP-Wales	UK CSIP	CEFAS (UK)	14/06/2008	2008	Barmouth	Gwynedd	West coast	Wales	NE Atlantic	52.7808	-4.12043	108	dead stranded	M	Immature	slight decomposition (code 2b)	Physical Trauma	Trauma	25	86.4	2.49	2.88194	8.64583	3.774		4.36806
653	SW2008/104f	Phocoena phocoena	Harbour porpoise	HP-Scotland	UK CSIP	CEFAS (UK)	24/06/2008	2008	off Arbroath	Angus	Tayside	Scotland	NE Atlantic	56.4525	-2.45107	101	at sea	M	Immature	slight decomposition (code 2b)	Physical Trauma, Bottlenose Dolphin Attack	Trauma	23	89.4	2.71	3.03132	9.09396	4.361		4.87808
655	SW2008/120	Phocoena phocoena	Harbour porpoise	HP-Wales	UK CSIP	CEFAS (UK)	11/07/2008	2008	Aberystwyth	Ceredigion	West coast	Wales	NE Atlantic	52.4127	-4.08508	140	dead stranded	M	Mature	slight decomposition (code 2b)	Physical Trauma, Bottlenose Dolphin Attack	Trauma	48	87.5	8.57	9.79429	29.3829	13.009		14.8674
656	SW2008/123b	Phocoena phocoena	Harbour porpoise	HP-Wales	UK CSIP	CEFAS (UK)	18/07/2008	2008	Aberavon	Neath Port Talbot	West coast	Wales	NE Atlantic	51.5907	-3.81764	119	dead stranded	F	Immature	slight decomposition (code 2b)	Bycatch	Trauma	29	89.9	10.11	11.2458	33.7375	16.22		18.0423
657	SW2008/134	Phocoena phocoena	Harbour porpoise	HP-Wales	UK CSIP	CEFAS (UK)	30/07/2008	2008	Abererch	Gwynedd	West coast	Wales	NE Atlantic	52.8946	-4.37876	137	dead stranded	M	Mature	slight decomposition (code 2b)	Bycatch	Trauma	46	89.3	15.78	17.6708	53.0123	24.281		27.1904
658	SW2008/161	Phocoena phocoena	Harbour porpoise	HP-England	UK CSIP	CEFAS (UK)	22/08/2008	2008	Heacham harbour	Norfolk	East coast	England	NE Atlantic	52.8964	0.463621	132	dead stranded	M	Immature	slight decomposition (code 2b)	Bycatch	Trauma	30	87.9	1.58	1.7975	5.39249	2.494		2.83732
659	SW2008/176	Phocoena phocoena	Harbour porpoise	HP-Wales	UK CSIP	CEFAS (UK)	10/09/2008	2008	Freshwater West	Pembrokeshire	West coast	Wales	NE Atlantic	51.6637	-5.06582	107	dead stranded	M	Immature	slight decomposition (code 2b)	Bycatch	Trauma	21	89.1	4.28	4.80359	14.4108	6.95		7.80022
660	SW2008/203	Phocoena phocoena	Harbour porpoise	HP-England	UK CSIP	CEFAS (UK)	05/11/2008	2008	Margate	Kent	East coast	England	NE Atlantic			145	live stranded	M	Unknown	freshly dead (code 2a)	Pneumonia, Mycotic	Infectious Disease	43	88.6	7.29	8.22799	24.684	10.978		12.3905
661	SW2009/1	Phocoena phocoena	Harbour porpoise	HP-Scotland	UK CSIP	CEFAS (UK)	05/01/2009	2009	North of River Don mouth, Aberdeen	Grampian	Grampian	Scotland	NE Atlantic	57.1822	-2.07194	118	dead stranded	M	Immature	slight decomposition (code 2b)	Pneumonia, Parasitic and Bacterial	Infectious Disease	20.5	82.5	1.69	2.04848	6.14545	2.715		3.29091
662	SW2009/2	Phocoena phocoena	Harbour porpoise	HP-England	UK CSIP	CEFAS (UK)	07/01/2009	2009	Brixham, St Mary's Bay	Devon	South-west	England	NE Atlantic	50.3883	-3.50306	145	dead stranded	F	Immature	freshly dead (code 2a)	Bycatch	Trauma	53	84.1	5.56	6.61118	19.8335	9.3655		11.1361
663	SW2009/3	Phocoena phocoena	Harbour porpoise	HP-Scotland	UK CSIP	CEFAS (UK)	07/01/2009	2009	Aberdeen Beach	Grampian	Grampian	Scotland	NE Atlantic	57.1517	-2.07694	135	dead stranded	M	Mature	freshly dead (code 2a)	Live Stranding	Others	37	83.1	4.44	5.34296	16.0289	6.471		7.787
664	SW2009/19	Phocoena phocoena	Harbour porpoise	HP-England	UK CSIP	CEFAS (UK)	20/01/2009	2009	nr Chetney Marshes, R.Medway	Kent	East coast	England	NE Atlantic	51.3911	0.707222	151	dead stranded	M	Mature	slight decomposition (code 2b)	Pneumonia, Parasitic	Infectious Disease	49.5	79	41.1	52.0253	156.076	64.129		81.1759
665	SW2009/69	Phocoena phocoena	Harbour porpoise	HP-Scotland	UK CSIP	CEFAS (UK)	04/03/2009	2009	Menie Links, Balmedie, Aberdeen.	Aberdeenshire	Grampian	Scotland	NE Atlantic	57.2844	-2.00917	155	dead stranded	F	Mature	slight decomposition (code 2b)	Pneumonia, Parasitic and Bacterial	Infectious Disease	38	81.4	0.998	1.22604	3.67813	1.587		1.94963
666	SW2009/79	Phocoena phocoena	Harbour porpoise	HP-Scotland	UK CSIP	CEFAS (UK)	10/03/2009	2009	Cuthill Rocks, Prestonpans, Lothian	East Lothian	Lothian	Scotland	NE Atlantic	55.9581	-3.005	115	dead stranded	M	Immature	freshly dead (code 2a)	Pneumonia, Parasitic	Infectious Disease	26.2	77.1	2.68	3.47601	10.428	4.131		5.35798
667	SW2009/82	Phocoena phocoena	Harbour porpoise	HP-Scotland	UK CSIP	CEFAS (UK)	16/03/2009	2009	Menie Links, Balmedie, Aberdeen, Grampian	Aberdeenshire	Grampian	Scotland	NE Atlantic	57.2836	-2.00917	125	dead stranded	F	Immature	slight decomposition (code 2b)	Physical Trauma, Bottlenose Dolphin Attack	Trauma	20.8	83.5	9.72	11.6407	34.9222	15.237		18.2479
668	SW2009/84	Phocoena phocoena	Harbour porpoise	HP-Scotland	UK CSIP	CEFAS (UK)	17/03/2009	2009	Broad sands, North Berwick, Lothian	East Lothian	Lothian	Scotland	NE Atlantic	56.0606	-2.7475	115	dead stranded	M	Immature	slight decomposition (code 2b)	(Meningo)encephalitis	Infectious Disease	22	80.6	2.5	3.10174	9.30521	4.077		5.05831
669	SW2009/93	Phocoena phocoena	Harbour porpoise	HP-Scotland	UK CSIP	CEFAS (UK)	21/03/2009	2009	Under Forth Rail Bridge, South Queensferry, Lothian	City of Edinburgh	Lothian	Scotland	NE Atlantic	55.9911	-3.38417	107	dead stranded	M	Immature	freshly dead (code 2a)	Pneumonia, Parasitic and Bacterial	Infectious Disease	18	79.6	5.93	7.44975	22.3492	9.297		11.6796
670	SW2009/97	Phocoena phocoena	Harbour porpoise	HP-Wales	UK CSIP	CEFAS (UK)	25/03/2009	2009	Tywyn	Gwynedd	West coast	Wales	NE Atlantic	52.5858	-4.1025	138	dead stranded	M	Mature	slight decomposition (code 2b)	Generalised Bacterial Infection	Infectious Disease	46	80.9	8.31	10.2719	30.8158	13.06		16.1434
671	SW2009/110	Phocoena phocoena	Harbour porpoise	HP-Wales	UK CSIP	CEFAS (UK)	13/04/2009	2009	Oxwich, Gower, Swansea.	Swansea	West coast	Wales	NE Atlantic	51.5561	-4.15722	162	live stranded	F	Mature	slight decomposition (code 2b)	Dystocia & Stillborn	Trauma	60	84	8.22	9.78571	29.3571	13.457		16.0202
672	SW2009/165	Phocoena phocoena	Harbour porpoise	HP-Scotland	UK CSIP	CEFAS (UK)	27/04/2009	2009	Broughty Ferry beach, Dundee, Tayside	City of Dundee	Tayside	Scotland	NE Atlantic	56.4667	-2.85278	111	dead stranded	M	Immature	slight decomposition (code 2b)	Physical Trauma, Bottlenose Dolphin Attack	Trauma	21	75	3.45	4.6	13.8	5.34		7.12
673	SW2009/173	Phocoena phocoena	Harbour porpoise	HP-Scotland	UK CSIP	CEFAS (UK)	04/06/2009	2009	Spey Bay, Moray, Grampian	Moray	Grampian	Scotland	NE Atlantic	57.6742	-3.08222	120	dead stranded	M	Immature	freshly dead (code 2a)	Physical Trauma, Bottlenose Dolphin Attack	Trauma	25.5	82.3	1.32	1.60389	4.81166	2.094		2.54435
674	SW2009/174	Phocoena phocoena	Harbour porpoise	HP-Scotland	UK CSIP	CEFAS (UK)	04/06/2009	2009	East Beach, Lossiemouth, Grampian	Moray	Grampian	Scotland	NE Atlantic	57.7183	-3.27333	120	dead stranded	M	Immature	freshly dead (code 2a)	Physical Trauma, Bottlenose Dolphin Attack	Trauma	29.5	82.6	1.36	1.64649	4.93947	2.002		2.42373
675	SW2009/198	Phocoena phocoena	Harbour porpoise	HP-Scotland	UK CSIP	CEFAS (UK)	09/06/2009	2009	East Beach, Nairn, Highland	Highland	Highland	Scotland	NE Atlantic	57.5953	-3.84611	154	dead stranded	F	Mature	slight decomposition (code 2b)	Dystocia & Stillborn	Trauma	60.5	72.1	0.785	1.08877	3.2663	1.295		1.79612
676	SW2009/187	Phocoena phocoena	Harbour porpoise	HP-Wales	UK CSIP	CEFAS (UK)	17/06/2009	2009	Pembrey Country Park	Carmarthenshire	West coast	Wales	NE Atlantic	51.7069	-4.36694	128	dead stranded	M	Immature	slight decomposition (code 2b)	Bycatch	Trauma	29.5	78.8	9.32	11.8274	35.4822	15.46		19.6193
677	SW2009/256	Phocoena phocoena	Harbour porpoise	HP-Scotland	UK CSIP	CEFAS (UK)	31/07/2009	2009	Dunnet Bay, Thurso, Highland	Highland	Highland	Scotland	NE Atlantic	58.605	-3.35528	160	dead stranded	F	Mature	slight decomposition (code 2b)	Bycatch	Trauma	57	84.3	0.34	0.403321	1.20996	0.558		0.661922
678	SW2009/297	Phocoena phocoena	Harbour porpoise	HP-England	UK CSIP	CEFAS (UK)	14/09/2009	2009	Brixham	Devon	South-west	England	NE Atlantic	50.3875	-3.50306	150.5	dead stranded	M	Mature	slight decomposition (code 2b)	Physical Trauma, Bottlenose Dolphin Attack	Trauma	52	79.9	39	48.811	146.433	62.745		78.5294
680	SW2009/362	Phocoena phocoena	Harbour porpoise	HP-Wales	UK CSIP	CEFAS (UK)	06/11/2009	2009	Dinas Dinlle	Gwynedd	West coast	Wales	NE Atlantic	53.0911	-4.33917	157	live stranded	M	Mature	freshly dead (code 2a)	Live Stranding	Others	49.9	81.1	19	23.4279	70.2836	30.176		37.2084
681	SW2009/377	Phocoena phocoena	Harbour porpoise	HP-Wales	UK CSIP	CEFAS (UK)	23/11/2009	2009	Broad Haven (North)	Pembrokeshire	West coast	Wales	NE Atlantic	51.7814	-5.10444	114	dead stranded	M	Immature	slight decomposition (code 2b)	Live Stranding	Others	27.7	78.9	2.47	3.13054	9.39163	4.132		5.23701
682	SW2009/391	Phocoena phocoena	Harbour porpoise	HP-England	UK CSIP	CEFAS (UK)	30/11/2009	2009	nr South Bents, Whitburn	Sunderland	East coast	England	NE Atlantic	54.9433	-1.36222	149	dead stranded	M	Mature	slight decomposition (code 2b)	Physical Trauma	Trauma	46.5	80.7	7.86	9.73978	29.2193	12.422		15.3928
683	SW2009/422	Phocoena phocoena	Harbour porpoise	HP-Scotland	UK CSIP	CEFAS (UK)	16/12/2009	2009	Whiting Bay, Isle of Arran	North Ayrshire	Strathclyde	Scotland	NE Atlantic	55.4836	-5.09306	165	dead stranded	F	Mature	freshly dead (code 2a)	Others	Infectious Disease	65	77.1	1.85	2.39948	7.19844	3.532		4.58106
684	SW2009/421	Phocoena phocoena	Harbour porpoise	HP-England	UK CSIP	CEFAS (UK)	29/12/2009	2009	Botany Bay (between Margate and Broadstairs)	Kent	East coast	England	NE Atlantic	51.3897	1.43889	142	dead stranded	M	Mature	slight decomposition (code 2b)	Gastritis and/or Enteritis	Infectious Disease	37.5	78.8	30.9	39.2132	117.64	49.13		62.3477
685	SW2010/1	Phocoena phocoena	Harbour porpoise	HP-England	UK CSIP	CEFAS (UK)	2010-01-02	2010	Bridlington	East Riding of Yorkshire	East coast	England	NE Atlantic	54.0908	-0.176667	157	dead stranded	F	Mature	freshly dead (code 2a)	Starvation	Others	46	87			1.26			0.693103
686	SW2010/17	Phocoena phocoena	Harbour porpoise	HP-England	UK CSIP	CEFAS (UK)	2010-01-20	2010	Brixham harbour	Torbay	South-west	England	NE Atlantic	50.3981	-3.50889	121	at sea	M	Immature	slight decomposition (code 2b)	Bycatch	Trauma	24.8	88.6			32.4			16.7043
687	SW2010/42	Phocoena phocoena	Harbour porpoise	HP-England	UK CSIP	CEFAS (UK)	2010-02-11	2010	Cart Gap beach, Eccles on Sea	Norfolk	East coast	England	NE Atlantic	52.8136	1.56056	162	dead stranded	F	Mature	freshly dead (code 2a)	Gastritis and/or Enteritis	Infectious Disease	48	86.3			7.72			4.11356
688	SW2010/51	Phocoena phocoena	Harbour porpoise	HP-Scotland	UK CSIP	CEFAS (UK)	2010-02-03	2010	West Sands, St Andrews	Fife	Fife	Scotland	NE Atlantic	56.3603	-2.81	122	dead stranded	F	Immature	freshly dead (code 2a)	Bycatch	Trauma	20	88.7			9.04			4.73506
689	SW2010/62	Phocoena phocoena	Harbour porpoise	HP-England	UK CSIP	CEFAS (UK)	2010-02-20	2010	Hemsby Gap	Norfolk	East coast	England	NE Atlantic	52.6939	1.71083	137	dead stranded	M	Mature	slight decomposition (code 2b)	Bycatch	Trauma	48.5	89.6			16.65			8.59375
690	SW2010/63	Phocoena phocoena	Harbour porpoise	HP-England	UK CSIP	CEFAS (UK)	2010-02-26	2010	Porth Beach, Newquay	Cornwall	South-west	England	NE Atlantic	50.425	-5.06556	121	dead stranded	M	Immature	slight decomposition (code 2b)	Physical Trauma, Bottlenose Dolphin Attack	Trauma	32.5	88.9			17.64			9.94376
691	SW2010/64	Phocoena phocoena	Harbour porpoise	HP-England	UK CSIP	CEFAS (UK)	2010-02-27	2010	Blyth beach	Northumberland	East coast	England	NE Atlantic	55.1003	-1.49306	120	dead stranded	F	Immature	slight decomposition (code 2b)	Pneumonia, Parasitic	Infectious Disease	30.6	87.8			4.53			2.34624
692	SW2010/66	Phocoena phocoena	Harbour porpoise	HP-England	UK CSIP	CEFAS (UK)	2010-03-03	2010	Brightlingsea	Essex	East coast	England	NE Atlantic	51.8017	1.01611	130	live stranded	M	Immature	freshly dead (code 2a)	Live Stranding	Others	26.3	88.5			7.58			3.85311
694	SW2010/193	Phocoena phocoena	Harbour porpoise	HP-Scotland	UK CSIP	CEFAS (UK)	2010-06-29	2010	Prestwick beach, Ayr	South Ayrshire	Strathclyde	Scotland	NE Atlantic	55.5108	-4.62472	72	dead stranded	M	Immature	slight decomposition (code 2b)	Live Stranding	Others	7	90.6			4.53			2.22958
695	SW2010/220	Phocoena phocoena	Harbour porpoise	HP-Scotland	UK CSIP	CEFAS (UK)	2010-07-13	2010	Sandbank, Dunoon, Argyll & Bute	Argyll and Bute	Strathclyde	Scotland	NE Atlantic	55.9886	-4.95694	88	dead stranded	F	Immature	freshly dead (code 2a)	Starvation (neonate)	Others	14.7	88			20.75			11.8182
696	SW2010/228	Phocoena phocoena	Harbour porpoise	HP-Wales	UK CSIP	CEFAS (UK)	2010-07-29	2010	Ynyslas	Ceredigion	West coast	Wales	NE Atlantic	52.5031	-4.05444	153	dead stranded	F	Mature	slight decomposition (code 2b)	Not Established	Others	53	85.5			4.71			2.81871
697	SW2010/233	Phocoena phocoena	Harbour porpoise	HP-England	UK CSIP	CEFAS (UK)	2010-08-01	2010	Morecambe beach	Lancashire	West coast	England	NE Atlantic	54.0728	-2.87944	82	dead stranded	M	Immature	freshly dead (code 2a)	Starvation (neonate)	Others	8.5	69.4			76.69			35.7349
698	SW2010/272	Phocoena phocoena	Harbour porpoise	HP-Wales	UK CSIP	CEFAS (UK)	2010-08-30	2010	New Quay	Ceredigion	West coast	Wales	NE Atlantic	52.215	-4.35583	145	dead stranded	F	Mature	slight decomposition (code 2b)	Physical Trauma, Bottlenose Dolphin Attack	Trauma	46	84.7			21.13			10.9799
699	SW2010/274	Phocoena phocoena	Harbour porpoise	HP-Wales	UK CSIP	CEFAS (UK)	2010-08-31	2010	Ynys Lochtyn	Ceredigion	West coast	Wales	NE Atlantic	52.1742	-4.46639	87	dead stranded	M	Immature	slight decomposition (code 2b)	Physical Trauma, Bottlenose Dolphin Attack	Trauma	8.2	74			32.64			16.6216
701	SW2010/315	Phocoena phocoena	Harbour porpoise	HP-England	UK CSIP	CEFAS (UK)	2010-09-28	2010	Skinningrove beach	Redcar and Cleveland	East coast	England	NE Atlantic	54.5725	-0.893333	145	dead stranded	F	Mature	slight decomposition (code 2b)	Physical Trauma	Trauma	52.5	83.5			1.33			0.741317
702	SW2010/338	Phocoena phocoena	Harbour porpoise	HP-England	UK CSIP	CEFAS (UK)	2010-10-15	2010	Anthorn, Wigton	Cumbria	West coast	England	NE Atlantic	54.9078	-3.26111	95	live stranded	M	Immature	slight decomposition (code 2b)	Starvation	Others	11	73.8			62.65			34.5528
703	SW2010/342	Phocoena phocoena	Harbour porpoise	HP-England	UK CSIP	CEFAS (UK)	2010-10-19	2010	Sennen Cove	Cornwall	South-west	England	NE Atlantic	50.0792	-5.69778	147	dead stranded	F	Immature	slight decomposition (code 2b)	Bycatch	Trauma	41	89.3			8.63			4.94961
704	SW2010/365	Phocoena phocoena	Harbour porpoise	HP-Scotland	UK CSIP	CEFAS (UK)	2010-11-05	2010	Barassie beach, Troon	North Ayrshire	Strathclyde	Scotland	NE Atlantic	55.5714	-4.6575	156	dead stranded	F	Mature	freshly dead (code 2a)	Pneumonia, Parasitic and Mycotic	Infectious Disease	54	88.3			9.94			6.08154
705	SW2010/373	Phocoena phocoena	Harbour porpoise	HP-England	UK CSIP	CEFAS (UK)	2010-11-16	2010	North Sands beach, Hartlepool	Hartlepool	East coast	England	NE Atlantic	54.7214	-1.21667	108	dead stranded	M	Immature	slight decomposition (code 2b)	Starvation	Others	15.1	75.4			44.55			23.3422
706	SW2010/398	Phocoena phocoena	Harbour porpoise	HP-Scotland	UK CSIP	CEFAS (UK)	2010-12-09	2010	Findhorn	Moray	Grampian	Scotland	NE Atlantic	57.6642	-3.61833	148	dead stranded	M	Mature	freshly dead (code 2a)	Generalised Bacterial Infection	Infectious Disease	38.5	86.3			56.37			27.81
707	SW2011/11	Phocoena phocoena	Harbour porpoise	HP-England	UK CSIP	CEFAS (UK)	2011-01-11	2011	Louisa Bay, Broadstairs	Kent	East coast	England	NE Atlantic	51.3556	1.445	108	dead stranded	M	Immature	slight decomposition (code 2b)	Pneumonia, Parasitic	Infectious Disease	21.5	81.4			39.17			18.9189
708	SW2011/13	Phocoena phocoena	Harbour porpoise	HP-England	UK CSIP	CEFAS (UK)	2011-01-13	2011	Leigh-on-Sea	Southend-on-Sea	East coast	England	NE Atlantic	51.5387	0.659614	141	dead stranded	M	Mature	slight decomposition (code 2b)	Pneumonia, Parasitic	Infectious Disease	37	86.6			30.88			16.0508
709	SW2011/16	Phocoena phocoena	Harbour porpoise	HP-Scotland	UK CSIP	CEFAS (UK)	2011-01-02	2011	Port Bannatyne, Rothesay, Isle of Bute	Argyll and Bute	Strathclyde	Scotland	NE Atlantic	55.8603	-5.06389	160	dead stranded	F	Mature	freshly dead (code 2a)	Pneumonia, Parasitic and Bacterial	Infectious Disease	51	87			19.5			11.6092
710	SW2011/24	Phocoena phocoena	Harbour porpoise	HP-England	UK CSIP	CEFAS (UK)	2011-01-21	2011	Palm Bay, Cliftonville, Margate	Kent	East coast	England	NE Atlantic	51.3922	1.41611	137	dead stranded	M	Mature	freshly dead (code 2a)	Pneumonia, Bacterial	Infectious Disease	40	81.9			32.11			16.4835
711	SW2011/42	Phocoena phocoena	Harbour porpoise	HP-Wales	UK CSIP	CEFAS (UK)	2011-02-01	2011	Tywyn	Gwynedd	West coast	Wales	NE Atlantic	52.5778	-4.09472	120	dead stranded	M	Immature	slight decomposition (code 2b)	Starvation	Others	22.9	88.2			14.58			8.03855
712	SW2011/61	Phocoena phocoena	Harbour porpoise	HP-England	UK CSIP	CEFAS (UK)	2011-02-12	2011	Hartlepool	Hartlepool	East coast	England	NE Atlantic	54.6942	-1.17694	132	dead stranded	M	Immature	slight decomposition (code 2b)	Bycatch	Trauma	35.5	86.5			7.32			3.71098
713	SW2011/86	Phocoena phocoena	Harbour porpoise	HP-Scotland	UK CSIP	CEFAS (UK)	2011-02-16	2011	Montrose, Montrose Bay	Angus	Tayside	Scotland	NE Atlantic	56.7069	-2.45	117	dead stranded	M	Immature	freshly dead (code 2a)	Physical Trauma	Trauma	29.9	86.3			25.26			12.1669
714	SW2011/94	Phocoena phocoena	Harbour porpoise	HP-Scotland	UK CSIP	CEFAS (UK)	2011-02-24	2011	Montrose Bay	Angus	Tayside	Scotland	NE Atlantic	56.7467	-2.43083	122	live stranded	M	Immature	freshly dead (code 2a)	Pneumonia, Parasitic	Infectious Disease	25	86.8			12.46			6.25576
715	SW2011/101	Phocoena phocoena	Harbour porpoise	HP-England	UK CSIP	CEFAS (UK)	2011-03-05	2011	Sandwich bay	Kent	East coast	England	NE Atlantic	51.2781	1.3875	106	live stranded	M	Immature	slight decomposition (code 2b)	Starvation	Others	16.5	85.5			4.44			2.35088
716	SW2011/107	Phocoena phocoena	Harbour porpoise	HP-England	UK CSIP	CEFAS (UK)	2011-03-11	2011	Kingsnorth Power station, on the Medway.	Kent	East coast	England	NE Atlantic	51.4156	0.613611	131	dead stranded	M	Immature	slight decomposition (code 2b)	Others	Others	28	86.5			10.76			5.63006
717	SW2011/136	Phocoena phocoena	Harbour porpoise	HP-Scotland	UK CSIP	CEFAS (UK)	2011-03-20	2011	Head of Loch Sunart, Strontian	Highland	Highland	Scotland	NE Atlantic	56.6881	-5.5375	162	dead stranded	F	Mature	freshly dead (code 2a)	Others	Infectious Disease	n/a	87.1			8.36			4.05281
718	SW2011/143	Phocoena phocoena	Harbour porpoise	HP-Scotland	UK CSIP	CEFAS (UK)	2011-03-31	2011	West side of North Berwick	East Lothian	Lothian	Scotland	NE Atlantic	56.0633	-2.74278	116	dead stranded	M	Immature	freshly dead (code 2a)	Bycatch	Trauma	25	88.6			3.79			2.04289
719	SW2011/159	Phocoena phocoena	Harbour porpoise	HP-Scotland	UK CSIP	CEFAS (UK)	2011-04-07	2011	Footdee,	City of Aberdeen	Grampian	Scotland	NE Atlantic	57.1436	-2.07194	141	dead stranded	M	Mature	freshly dead (code 2a)	Pneumonia, Parasitic	Infectious Disease	41	85.1			79.17			39.3655
720	SW2011/169	Phocoena phocoena	Harbour porpoise	HP-England	UK CSIP	CEFAS (UK)	2011-04-29	2011	Tankerton Bay	Kent	East coast	England	NE Atlantic	51.3669	1.03333	110	live stranded	F	Immature	slight decomposition (code 2b)	Gastritis and/or Enteritis	Infectious Disease	18.4	80			18.9			9.7125
722	SW2011/174	Phocoena phocoena	Harbour porpoise	HP-Scotland	UK CSIP	CEFAS (UK)	2011-04-22	2011	Embo Pier, Dornoch	Highland	Highland	Scotland	NE Atlantic	57.9042	-3.98861	116	dead stranded	M	Immature	freshly dead (code 2a)	Live Stranding	Others	29	87			2.29			1.12989
723	SW2011/240	Phocoena phocoena	Harbour porpoise	HP-England	UK CSIP	CEFAS (UK)	2011-07-03	2011	The Warren, Folkestone	Kent	East coast	England	NE Atlantic	51.0881	1.20222	76	dead stranded	M	Immature	freshly dead (code 2a)	Starvation (neonate)	Others	7.1	64.1			49.04			24.025
724	SW2011/275	Phocoena phocoena	Harbour porpoise	HP-Scotland	UK CSIP	CEFAS (UK)	2011-06-10	2011	St. Mary's, Holm	Orkney	Orkney	Scotland	NE Atlantic	58.8944	-2.91528	152	live stranded	M	Mature	freshly dead (code 2a)	Live Stranding	Others	60	65.1			10.27			5.45315
727	SW2011/436	Phocoena phocoena	Harbour porpoise	HP-England	UK CSIP	CEFAS (UK)	2011-09-25	2011	Praa Sands	Cornwall	South-west	England	NE Atlantic	50.0997	-5.3775	140	live stranded	M	Immature	freshly dead (code 2a)	Pneumonia, Parasitic	Infectious Disease	35	84.8			44.27			23.467
728	SW2011/452	Phocoena phocoena	Harbour porpoise	HP-Wales	UK CSIP	CEFAS (UK)	2011-10-10	2011	Aberavon Sands	Neath Port Talbot	West coast	Wales	NE Atlantic	51.5953	-3.81972	143	dead stranded	M	Mature	slight decomposition (code 2b)	Starvation	Others	38	87.5			72.37			36.4571
729	SW2011/515	Phocoena phocoena	Harbour porpoise	HP-England	UK CSIP	CEFAS (UK)	2011-11-13	2011	Hayling Island	Hampshire	Channel	England	NE Atlantic	50.7833	-0.935278	140	dead stranded	M	Mature	slight decomposition (code 2b)	Pneumonia, Parasitic	Infectious Disease	32	85.1			66.32			33.8425
730	SW2012/6	Phocoena phocoena	Harbour porpoise	HP-Scotland	UK CSIP	CEFAS (UK)	2012-01-04	2012	Kingston on Spey, Garmouth	Moray	Grampian	Scotland	NE Atlantic	57.6767	-3.10417	141	dead stranded	M	Mature	freshly dead (code 2a)	Physical Trauma	Trauma	44	85.8			9.86			4.91841
731	SW2012/11	Phocoena phocoena	Harbour porpoise	HP-England	UK CSIP	CEFAS (UK)	2012-01-08	2012	Carne Beach	Cornwall	South-west	England	NE Atlantic	50.2064	-4.93389	117	dead stranded	M	Immature	slight decomposition (code 2b)	Bycatch	Trauma	33	88.2			10.62			6.0771
732	SW2012/19	Phocoena phocoena	Harbour porpoise	HP-Wales	UK CSIP	CEFAS (UK)	2012-01-17	2012	Wiseman's Bridge	Pembrokeshire	West coast	Wales	NE Atlantic	51.7244	-4.68056	152	dead stranded	F	Mature	freshly dead (code 2a)	Pneumonia, Mycotic	Infectious Disease	43.4	86.6			19.91			10.4965
734	SW2012/41	Phocoena phocoena	Harbour porpoise	HP-England	UK CSIP	CEFAS (UK)	2012-02-05	2012	Folkestone	Kent	East coast	England	NE Atlantic	51.0761	1.17861	110	dead stranded	M	Immature	freshly dead (code 2a)	Physical Trauma, Boat/Ship Strike	Trauma	22	88.6			12.95			6.76072
735	SW2012/93	Phocoena phocoena	Harbour porpoise	HP-England	UK CSIP	CEFAS (UK)	2012-03-07	2012	Overstrand	Norfolk	East coast	England	NE Atlantic	52.9197	1.34472	112	dead stranded	M	Immature	slight decomposition (code 2b)	Starvation	Others	19.8	86.3			5.73			3.01275
736	SW2012/105	Phocoena phocoena	Harbour porpoise	HP-Scotland	UK CSIP	CEFAS (UK)	2012-03-09	2012	Shell Bay, Elie	Fife	Fife	Scotland	NE Atlantic	56.1936	-2.86611	119	live stranded	F	Immature	freshly dead (code 2a)	Live Stranding	Others	24	88.2			5.01			2.64172
737	SW2012/114	Phocoena phocoena	Harbour porpoise	HP-England	UK CSIP	CEFAS (UK)	2012-03-20	2012	Brighton Beach	Brighton and Hove	Channel	England	NE Atlantic	50.8225	-0.160833	158	dead stranded	F	Mature	slight decomposition (code 2b)	Gastritis and/or Enteritis	Infectious Disease	46.2	87.2			97.72			50.4587
738	SW2012/116	Phocoena phocoena	Harbour porpoise	HP-Scotland	UK CSIP	CEFAS (UK)	2012-03-20	2012	Ganavan Sands, Oban	Argyll and Bute	Strathclyde	Scotland	NE Atlantic	56.4383	-5.46722	128	dead stranded	M	Immature	freshly dead (code 2a)	Physical Trauma, Boat/Ship Strike	Trauma	30.5	80.1			1.99			1.12984
739	SW2012/131	Phocoena phocoena	Harbour porpoise	HP-England	UK CSIP	CEFAS (UK)	2012-04-01	2012	Redcar	Redcar and Cleveland	East coast	England	NE Atlantic	54.6217	-1.08861	119	dead stranded	M	Immature	slight decomposition (code 2b)	Pneumonia, Parasitic	Infectious Disease	28.5	85.7			19.9			10.14
740	SW2012/137	Phocoena phocoena	Harbour porpoise	HP-Wales	UK CSIP	CEFAS (UK)	2012-04-05	2012	Ramsey Sound	Pembrokeshire	West coast	Wales	NE Atlantic	51.8553	-5.33333	126	at sea	F	Immature	slight decomposition (code 2b)	Pneumonia, Parasitic and Bacterial	Infectious Disease	34.6	85.1			42.64			21.6216
741	SW2012/176	Phocoena phocoena	Harbour porpoise	HP-Scotland	UK CSIP	CEFAS (UK)	2012-04-02	2012	Aberdeen Beach, Opposite Noble Amusements, Esplanade	City of Aberdeen	Grampian	Scotland	NE Atlantic	57.1569	-2.07861	122	dead stranded	M	Immature	freshly dead (code 2a)	Physical Trauma, Bottlenose Dolphin Attack	Trauma	24	86.6			5.75			3.08314
742	SW2012/185	Phocoena phocoena	Harbour porpoise	HP-Scotland	UK CSIP	CEFAS (UK)	2012-04-16	2012	Findhorn, Moray	Moray	Grampian	Scotland	NE Atlantic	57.6636	-3.60417	104	dead stranded	F	Immature	slight decomposition (code 2b)	Starvation	Others	15.4	79.5			7.05			3.68553
744	SW2012/256	Phocoena phocoena	Harbour porpoise	HP-Wales	UK CSIP	CEFAS (UK)	2012-06-22	2012	Rhosilli	Swansea	West coast	Wales	NE Atlantic	51.5733	-4.295	76	live stranded	F	Immature	slight decomposition (code 2b)	Dystocia & Stillborn	Trauma	11	75.1			12.63			6.80426
745	SW2012/259	Phocoena phocoena	Harbour porpoise	HP-Wales	UK CSIP	CEFAS (UK)	2012-06-24	2012	Pembrey	Carmarthenshire	West coast	Wales	NE Atlantic	51.6833	-4.32944	153	dead stranded	M	Mature	slight decomposition (code 2b)	Physical Trauma, Boat/Ship Strike	Trauma	54	86.5			36.46			19.1908
746	SW2012/268	Phocoena phocoena	Harbour porpoise	HP-England	UK CSIP	CEFAS (UK)	2012-06-28	2012	Holme next the Sea	Norfolk	East coast	England	NE Atlantic	52.9731	0.54	102	live stranded	M	Immature	slight decomposition (code 2b)	Pneumonia, Parasitic	Infectious Disease	15.6	79.6			33.01			16.1809
747	SW2012/300	Phocoena phocoena	Harbour porpoise	HP-England	UK CSIP	CEFAS (UK)	2012-07-20	2012	Leysdown, Isle of Sheppy	Kent	East coast	England	NE Atlantic	51.3981	0.901667	139	dead stranded	M	Mature	slight decomposition (code 2b)	Bycatch	Trauma	41.9	83.2			35.21			17.9087
748	SW2012/313	Phocoena phocoena	Harbour porpoise	HP-Scotland	UK CSIP	CEFAS (UK)	2012-07-21	2012	Lossiemouth Beach East	Moray	Grampian	Scotland	NE Atlantic	57.7172	-3.27583	154	dead stranded	F	Mature	slight decomposition (code 2b)	Generalised Bacterial Infection	Infectious Disease	46.5	81.4			4.73			2.38329
749	SW2012/358	Phocoena phocoena	Harbour porpoise	HP-England	UK CSIP	CEFAS (UK)	2012-08-06	2012	Brook beach	Isle of Wight	Channel	England	NE Atlantic	50.6503	-1.4575	111	dead stranded	F	Immature	slight decomposition (code 2b)	Pneumonia, Parasitic	Infectious Disease	16.6	74.4			27.79			14.5161
750	SW2012/369	Phocoena phocoena	Harbour porpoise	HP-England	UK CSIP	CEFAS (UK)	2012-09-05	2012	Paignton	Devon	South-west	England	NE Atlantic	50.4389	-3.55667	178	dead stranded	F	Mature	slight decomposition (code 2b)	Others	Others	54.2	86.9			38.87			20.9436
751	SW2012/542	Phocoena phocoena	Harbour porpoise	HP-Scotland	UK CSIP	CEFAS (UK)	2012-11-28	2012	Gardenstown	Aberdeenshire	Grampian	Scotland	NE Atlantic	57.6703	-2.38833	151	dead stranded	M	Mature	slight decomposition (code 2b)	Bycatch	Trauma	50	79.8			11.52			5.52632
122	SW1994/56a	Orcinus orca	Killer whale	KW-UK	UK CSIP	CEFAS (UK)	15/04/1994	1994	Sandside Bay, Reay	Highland	Highland	Scotland	NE Atlantic	58.5683	-3.77614	550	dead stranded	F	Mature	slight decomposition (code 2b)	Others	Infectious Disease	n/a	65	23.46	36.092	108.277	37.034		56.9754
142	SW1994/169a	Orcinus orca	Killer whale	KW-UK	UK CSIP	CEFAS (UK)	16/11/1994	1994	Catfirth Voe, Mainland	Shetland	Shetland	Scotland	NE Atlantic	60.2692	-1.19555	610	live stranded	M	Mature	freshly dead (code 2a)	Live Stranding	Others	n/a	71	11.61	16.352	49.056	16.768		23.6169
151	SW1995/54	Orcinus orca	Killer whale	KW-UK	UK CSIP	CEFAS (UK)	25/04/1995	1995	Pegwell Bay, nr Ramsgate	Kent	East coast	England	NE Atlantic	51.3276	1.38076	n/a	live stranded	F	Mature	freshly dead (code 2a)	Starvation	Others	n/a	49	9.538	19.465	58.396	16.373		33.4143
230	SW1997/135c	Orcinus orca	Killer whale	KW-UK	UK CSIP	CEFAS (UK)	16/08/1997	1997	Northton, Harris	Western Isles	Western Isles	Scotland	NE Atlantic	57.805	-7.08161	610	dead stranded	F	Mature	moderate decomposition (code 3)	Others	Others	n/a	68	365.058	536.85	1610.55	557.47		819.809
421	SW2001/234	Orcinus orca	Killer whale	KW-UK	UK CSIP	CEFAS (UK)	09/10/2001	2001	on sandbar near Speke airport, Mersey Estuary	Liverpool	West coast	England	NE Atlantic	53.3226	-2.85733	590	dead stranded	M	Mature	moderate decomposition (code 3)	Starvation	Others	n/a	46	55.3	120.217	360.652	88.278		191.909
725	SW2011/287	Orcinus orca	Killer whale	KW-UK	UK CSIP	CEFAS (UK)	04/06/2011	2011	Little Bernera, Uigen, Lewis	Highland	Highland	Scotland	NE Atlantic	58.2661	-6.86944	495	dead stranded	F	Mature	moderate decomposition (code 3)	Not Established	Others	n/a	48.2	35.608	73.8286	221.486	53.245		110.46
743	SW2012/236	Orcinus orca	Killer whale	KW-UK	UK CSIP	CEFAS (UK)	10/06/2012	2012	Brims ness near Thurso	Highland	Highland	Scotland	NE Atlantic	58.6214	-3.65028	490	live stranded	F	Mature	freshly dead (code 2a)	Live Stranding	Others	n/a	36.3	46.95	129.515	388.545	68.695		189.242
760	ENV-01	Orcinus orca	Killer whale	KW-Ireland	E. Rogan/S. Murphy (UCC)	CEFAS (UK)	2001-07-08	2001	Roches Point	Cork		Ireland	NE Atlantic	51.8569	-8.25927	545	dead stranded	F	Mature	freshly dead (code 2a)	Generalised Bacterial Infection	Infectious Disease	n/a	54	47	87	261.1			138.9
783	OOr01-180609	Orcinus orca	Killer whale	KW-Canary Islands	SECAC	CEFAS (UK)	2009-06-18	2009	South East Lanzarote island (Biopsy at sea)		Canary Islands	Spain	NE Atlantic	28.7742	-13.4814	n/a	biopsy	F	Mature	n/a	n/a	n/a	n/a	3.61842	3.079	85.0924	255.277	5.034		139.121
784	OOr02-180609	Orcinus orca	Killer whale	KW-Canary Islands	SECAC	CEFAS (UK)	2009-06-18	2009	South East Lanzarote island (Biopsy at sea)		Canary Islands	Spain	NE Atlantic	28.7742	-13.4814	n/a	biopsy	F	Mature	n/a	n/a	n/a	n/a	1.03004	0.731	70.9679	212.904	1.234		119.801
785	OOr03-180609	Orcinus orca	Killer whale	KW-Canary Islands	SECAC	CEFAS (UK)	2009-06-18	2009	South East Lanzarote island (Biopsy at sea)		Canary Islands	Spain	NE Atlantic	28.7742	-13.4814	n/a	biopsy	F	Mature	n/a	n/a	n/a	n/a	4.50077	7.19	159.751	479.252	11.124		247.158
786	OOr05-180609	Orcinus orca	Killer whale	KW-Canary Islands	SECAC	CEFAS (UK)	2009-06-18	2009	South East Lanzarote island (Biopsy at sea)		Canary Islands	Spain	NE Atlantic	28.7742	-13.4814	n/a	biopsy	F	Mature	n/a	n/a	n/a	n/a	2.97297	1.063	35.7555	107.266	1.635		54.9955
787	OOr06-180609	Orcinus orca	Killer whale	KW-Canary Islands	SECAC	CEFAS (UK)	2009-06-18	2009	South East Lanzarote island (Biopsy at sea)		Canary Islands	Spain	NE Atlantic	28.7742	-13.4814	n/a	biopsy	M	Mature	n/a	n/a	n/a	n/a	3.42105	3.941	115.198	345.595	6.164		180.178
788	OOr07-180609	Orcinus orca	Killer whale	KW-Canary Islands	SECAC	CEFAS (UK)	2009-06-18	2009	South East Lanzarote island (Biopsy at sea)		Canary Islands	Spain	NE Atlantic	28.7742	-13.4814	n/a	biopsy	F	Mature	n/a	n/a	n/a	n/a	1.70799	0.7706	45.1174	135.352	1.3036		76.3237
789	OOr08-180609	Orcinus orca	Killer whale	KW-Canary Islands	SECAC	CEFAS (UK)	2009-06-18	2009	South East Lanzarote island (Biopsy at sea)		Canary Islands	Spain	NE Atlantic	28.7742	-13.4814	n/a	biopsy	F	Mature	n/a	n/a	n/a	n/a	3.60294	0.584	16.209	48.6269	0.992		27.5331
790	OOr09-180609	Orcinus orca	Killer whale	KW-Canary Islands	SECAC	CEFAS (UK)	2009-06-18	2009	South East Lanzarote island (Biopsy at sea)		Canary Islands	Spain	NE Atlantic	28.7742	-13.4814	n/a	biopsy	F	Mature	n/a	n/a	n/a	n/a	2.42902	1.357	55.8661	167.598	2.2334		91.9465
791	OO 131	Orcinus orca	Killer whale	KW-Strait of Gibraltar	CIRCE	CEFAS (UK)	2006-07-23	2006	Biopsy at sea		Strait of Gibraltar	Spain	NE Atlantic	35.9241	-5.70832	n/a	biopsy	F	Mature	n/a	n/a	n/a	n/a	6.68493	3.2	47.8689	143.607	5.036		75.3336
792	OO 116	Orcinus orca	Killer whale	KW-Strait of Gibraltar	CIRCE	CEFAS (UK)	2006-07-22	2006	Biopsy at sea		Strait of Gibraltar	Spain	NE Atlantic	35.9215	-5.72054	n/a	biopsy	M	Immature	n/a	n/a	n/a	n/a	18.4138	39.45	214.242	642.725	58.07		315.361
793	OO 342	Orcinus orca	Killer whale	KW-Strait of Gibraltar	CIRCE	CEFAS (UK)	2007-07-24	2007	Biopsy at sea		Strait of Gibraltar	Spain	NE Atlantic	35.9269	-5.8291	n/a	biopsy	F	Mature	n/a	n/a	n/a	n/a	8.03636	2.184	27.1765	81.5294	3.508		43.6516
794	OO 320	Orcinus orca	Killer whale	KW-Strait of Gibraltar	CIRCE	CEFAS (UK)	2007-06-10	2007	Biopsy at sea		Strait of Gibraltar	Spain	NE Atlantic	36.0921	-5.98627	n/a	biopsy	M	Immature	n/a	n/a	n/a	n/a	6.16	7.112	115.455	346.364	10.564		171.494
795	OO 321	Orcinus orca	Killer whale	KW-Strait of Gibraltar	CIRCE	CEFAS (UK)	2007-06-11	2007	Biopsy at sea		Strait of Gibraltar	Spain	NE Atlantic	36.0393	-5.93733	n/a	biopsy	F	Mature	n/a	n/a	n/a	n/a	24.9766	7.9916	31.9963	95.989	12.2047		48.8645
796	OO 318	Orcinus orca	Killer whale	KW-Strait of Gibraltar	CIRCE	CEFAS (UK)	2007-06-10	2007	Biopsy at sea		Strait of Gibraltar	Spain	NE Atlantic	36.1202	-5.97669	n/a	biopsy	F	Mature	n/a	n/a	n/a	n/a	3.88235	1.266	32.6091	97.8273	1.995		51.3864
797	OO 363	Orcinus orca	Killer whale	KW-Strait of Gibraltar	CIRCE	CEFAS (UK)	2008-07-27	2008	Biopsy at sea		Strait of Gibraltar	Spain	NE Atlantic	35.9091	-5.72231	n/a	biopsy	F	Unknown	n/a	n/a	n/a	n/a	6.40385	1.715	26.7808	80.3423	2.771		43.2709
798	Stranded Vega 26/05/2006	Orcinus orca	Killer whale	KW-Strait of Gibraltar	CIRCE	CEFAS (UK)	2006-05-27	2006	Algeciras		Strait of Gibraltar	Spain	NE Atlantic	36.1567	-5.44404	570	live stranded	F	Mature	freshly dead (code 2a)	n/a	n/a	n/a	46.2893	274.526	593.066	1779.2	397.125		857.92
627	SW2007/201	Tursiops truncatus	Bottlenose dolphin	BND-England	UK CSIP	CEFAS (UK)	10/10/2007	2007	St Ives harbour	Cornwall	South-west	England	NE Atlantic	50.2136	-5.47659	n/a	dead stranded	M	Immature	moderate decomposition (code 3)	Bycatch	Trauma	n/a	68.9	9.47	13.7446	41.2337	15.25		22.1335
513	SW2004/210	Tursiops truncatus	Bottlenose dolphin	BND-England	UK CSIP	CEFAS (UK)	29/06/2004	2004	Trenow Cove (nr Perranuthnoe)	Cornwall	South-west	England	NE Atlantic	50.1154	-5.45267	155	dead stranded	F	Immature	moderate decomposition (code 3)	Not Established	Others	40	73.4	47.4	64.5777	193.733	69.672		94.921
523	SW2004/362	Tursiops truncatus	Bottlenose dolphin	BND-England	UK CSIP	CEFAS (UK)	26/12/2004	2004	Gwithian	Cornwall	South-west	England	NE Atlantic	50.2121	-5.40497	258	dead stranded	M	Immature	moderate decomposition (code 3)	Not Established	Others	160	78	22.599	28.973	86.919	35.523		45.5423
601	SW2006/300	Tursiops truncatus	Bottlenose dolphin	BND-England	UK CSIP	CEFAS (UK)	12/12/2006	2006	Skinburness	Cumbria	West coast	England	NE Atlantic	54.8909	-3.36746	260	dead stranded	F	Immature	moderate decomposition (code 3)	Generalised Bacterial Infection	Infectious Disease	n/a	79.8	5.2	6.51629	19.5489	9.242		11.5815
606	SW2007/84	Tursiops truncatus	Bottlenose dolphin	BND-England	UK CSIP	CEFAS (UK)	31/03/2007	2007	Duporth, nr St Austell	Cornwall	South-west	England	NE Atlantic	50.3264	-4.76104	297	dead stranded	M	IM/Mature	moderate decomposition (code 3)	Pneumonia, Parasitic	Infectious Disease	223	43.5	53	121.839	365.517	84.184		193.526
402	SW2001/141	Tursiops truncatus	Bottlenose dolphin	BND-England	UK CSIP	CEFAS (UK)	08/07/2001	2001	on foreshore, Shadwell Dock, River Thames	Greater London	East coast	England	NE Atlantic	51.505	-0.0517483	302	dead stranded	F	Mature	moderate decomposition (code 3)	Others	Others	390	51	111.943	219.496	658.488	182.824		358.478
634	SW2007/235	Tursiops truncatus	Bottlenose dolphin	BND-England	UK CSIP	CEFAS (UK)	06/12/2007	2007	Gunwalloe Fishing Cove	Cornwall	South-west	England	NE Atlantic	50.055	-5.27944	313	dead stranded	F	Mature	slight decomposition (code 2b)	Pneumonia, Parasitic	Infectious Disease	370	76	1.77	2.32895	6.98684	3.121		4.10658
328	SW1999/197	Tursiops truncatus	Bottlenose dolphin	BND-England	UK CSIP	CEFAS (UK)	15/11/1999	1999	Winterstope Undercliff, Ramsgate	Kent	East coast	England	NE Atlantic	51.3247	1.41645	320	dead stranded	F	Mature	freshly dead (code 2a)	Generalised Bacterial Infection	Infectious Disease	407	90	4.755	5.283	15.85	7.444		8.27111
569	SW2005/271	Tursiops truncatus	Bottlenose dolphin	BND-England	UK CSIP	CEFAS (UK)	08/11/2005	2005	Penzance harbour	Cornwall	South-west	England	NE Atlantic	50.1184	-5.52986	320	live stranded	M	Mature	freshly dead (code 2a)	Pneumonia, Parasitic	Infectious Disease	n/a	31	91.705	295.823	887.468	138.431		446.552
61	SW1991/130	Tursiops truncatus	Bottlenose dolphin	BND-England	UK CSIP	CEFAS (UK)	07/10/1991	1991	Felpham (near Bognor Regis)	West Sussex	Channel	England	NE Atlantic	50.7822	-0.652282	322	dead stranded	F	Mature	moderate decomposition (code 3)	Physical Trauma	Trauma	470	75	36.7	48.9333	146.8	52.224		69.632
77	SW1992/201c	Tursiops truncatus	Bottlenose dolphin	BND-Scotland	UK CSIP	CEFAS (UK)	11/10/1992	1992	Portessie (nr Findochty)	Moray	Grampian	Scotland	NE Atlantic	57.687	-2.93094	128	dead stranded	M	Immature	moderate decomposition (code 3)	Neonatal Death	Others	30	57.9	2.69	4.64594	13.9378	4.172		7.20553
654	SW2008/115a	Tursiops truncatus	Bottlenose dolphin	BND-Scotland	UK CSIP	CEFAS (UK)	05/07/2008	2008	Traigh Eais, Barra	Western Isles	Western Isles	Scotland	NE Atlantic	57.0418	-7.44886	128	dead stranded	F	Immature	moderate decomposition (code 3)	Neonatal Death	Others	24	43.5	2.327	5.35241	16.0572	3.709		8.52644
162	SW1995/102a	Tursiops truncatus	Bottlenose dolphin	BND-Scotland	UK CSIP	CEFAS (UK)	12/08/1995	1995	Chanonry Point, Fortrose	Highland	Highland	Scotland	NE Atlantic	57.5743	-4.08871	147	dead stranded	M	Immature	moderate decomposition (code 3)	Physical Trauma, Bottlenose Dolphin Attack	Trauma	36	66.2	0.759	1.14653	3.43958	1.167		1.76284
693	SW2010/159	Tursiops truncatus	Bottlenose dolphin	BND-Scotland	UK CSIP	CEFAS (UK)	18/05/2010	2010	Balgownie Links, Aberdeen	City of Aberdeen	Grampian	Scotland	NE Atlantic	57.7372	-2.07139	163	dead stranded	M	Immature	freshly dead (code 2a)	Others	Others	64.5	66.1	36.7	55.5605	166.681	53.245		80.5522
304	SW1999/66b	Tursiops truncatus	Bottlenose dolphin	BND-Scotland	UK CSIP	CEFAS (UK)	30/03/1999	1999	Shandwick	Highland	Highland	Scotland	NE Atlantic	57.7387	-3.92177	230	dead stranded	F	Immature	slight decomposition (code 2b)	Others	Others	n/a	85	7.93	9.329	27.988	12.964		15.2518
317	SW1999/136a	Tursiops truncatus	Bottlenose dolphin	BND-Scotland	UK CSIP	CEFAS (UK)	12/07/1999	1999	off Findochty	Moray	Grampian	Scotland	NE Atlantic	57.7024	-2.90952	260	at sea	F	Immature	slight decomposition (code 2b)	Bycatch	Trauma	n/a	75	39	52	156	57.84		77.12
330	SW1999/206d	Tursiops truncatus	Bottlenose dolphin	BND-Scotland	UK CSIP	CEFAS (UK)	21/12/1999	1999	Pettens Links, Aberdeen	Aberdeenshire	Grampian	Scotland	NE Atlantic	57.2664	-2.02321	267	dead stranded	M	Immature	slight decomposition (code 2b)	Live Stranding	Others	n/a	85	20.39	23.988	71.965	29.289		34.4576
193	SW1996/103c	Tursiops truncatus	Bottlenose dolphin	BND-Scotland	UK CSIP	CEFAS (UK)	17/06/1996	1996	Munlochy Bay	Highland	Highland	Scotland	NE Atlantic	57.5329	-4.19661	270	dead stranded	M	Immature	moderate decomposition (code 3)	Pneumonia, Unknown Aetiology	Others	180	77	12.05	15.649	46.948	17.781		23.0922
185	SW1996/84a	Tursiops truncatus	Bottlenose dolphin	BND-Scotland	UK CSIP	CEFAS (UK)	06/05/1996	1996	Findochty harbour	Moray	Grampian	Scotland	NE Atlantic	57.7007	-2.90108	274	entangled	M	Immature	freshly dead (code 2a)	Bycatch (known)	Trauma	n/a	58	19.5	33.621	100.862	30.08		51.8621
171	SW1995/145a	Tursiops truncatus	Bottlenose dolphin	BND-Scotland	UK CSIP	CEFAS (UK)	31/12/1995	1995	Hilton of Cadboll (N of)	Highland	Highland	Scotland	NE Atlantic	57.7715	-3.8882	289	dead stranded	M	Immature	freshly dead (code 2a)	Live Stranding	Others	n/a	74	20.65	27.905	83.716	29.69		40.1216
252	SW1998/18a	Tursiops truncatus	Bottlenose dolphin	BND-Scotland	UK CSIP	CEFAS (UK)	25/01/1998	1998	nr Torrin, Skye	Highland	Highland	Scotland	NE Atlantic	57.2058	-6.01418	290	dead stranded	M	Immature	freshly dead (code 2a)	Live Stranding	Others	n/a	76	3.23	4.25	12.75	5.263		6.925
721	SW2011/173	Tursiops truncatus	Bottlenose dolphin	BND-Scotland	UK CSIP	CEFAS (UK)	23/04/2011	2011	West Wemyss, Near Kirkcaldy	Fife	Fife	Scotland	NE Atlantic	56.1397	-3.09833	300	dead stranded	M	Mature	freshly dead (code 2a)	Others	Others	n/a	54.2	28.481	52.5813	157.744	43.529		80.3118
733	SW2012/20	Tursiops truncatus	Bottlenose dolphin	BND-Scotland	UK CSIP	CEFAS (UK)	17/01/2012	2012	Crombie MOD base, Rosyth	Fife	Fife	Scotland	NE Atlantic	56.0397	-3.53694	300	dead stranded	F	Mature	freshly dead (code 2a)	Live Stranding	Others	n/a	61	44.3	72.623	217.869	76.301		125.084
726	SW2011/283	Tursiops truncatus	Bottlenose dolphin	BND-Scotland	UK CSIP	CEFAS (UK)	09/07/2011	2011	Nairn, Hilton of Delnies Farm	Highland	Highland	Scotland	NE Atlantic	57.5872	-3.94111	310	dead stranded	F	Mature	advanced decomposition (code 4)	Not Established	Others	n/a	24.3	5.303	21.8634	65.5902	7.859		32.3416
83	SW1993/11c	Tursiops truncatus	Bottlenose dolphin	BND-Scotland	UK CSIP	CEFAS (UK)	25/01/1993	1993	Portgordon	Moray	Grampian	Scotland	NE Atlantic	57.6685	-2.9992	312	dead stranded	M	Mature	moderate decomposition (code 3)	Not Established	Others	310	70	19.7	28.1429	84.4286	29.708		42.44
385	SW2001/75a	Tursiops truncatus	Bottlenose dolphin	BND-Scotland	UK CSIP	CEFAS (UK)	02/04/2001	2001	Gedin Tailor, Skye	Highland	Highland	Scotland	NE Atlantic	57.3459	-6.10268	314	live stranded	M	Mature	freshly dead (code 2a)	Live Stranding	Others	n/a	66	58.1	88.03	264.091	91.55		138.712
85	SW1993/14a	Tursiops truncatus	Bottlenose dolphin	BND-Scotland	UK CSIP	CEFAS (UK)	02/02/1993	1993	Embo	Highland	Highland	Scotland	NE Atlantic	57.9092	-3.99501	325	dead stranded	M	Mature	freshly dead (code 2a)	Not Established	Others	365	53.3	210	393.996	1181.99	372.031		697.994
515	SW2004/257a	Tursiops truncatus	Bottlenose dolphin	BND-Scotland	UK CSIP	CEFAS (UK)	20/08/2004	2004	Ballone, Munlochy Bay	Highland	Highland	Scotland	NE Atlantic	57.5499	-4.20265	327	dead stranded	M	Mature	advanced decomposition (code 4)	Not Established	Others	n/a	38.9	17.6	45.2442	135.733	26.246		67.4704
396	SW2001/111a	Tursiops truncatus	Bottlenose dolphin	BND-Scotland	UK CSIP	CEFAS (UK)	23/05/2001	2001	Whiteness Sands	Highland	Highland	Scotland	NE Atlantic	57.598	-4.01308	330	dead stranded	F	Mature	slight decomposition (code 2b)	Live Stranding	Others	n/a	66	7.83	11.864	35.591	12.184		18.4606
700	SW2010/290	Tursiops truncatus	Bottlenose dolphin	BND-Scotland	UK CSIP	CEFAS (UK)	06/09/2010	2010	North of Hilton of Cadboll, Balintore, Tain	Highland	Highland	Scotland	NE Atlantic	57.77	-3.88694	333	dead stranded	M	Mature	moderate decomposition (code 3)	Not Established	Others	n/a	68.2	30.2	44.2815	132.845	46.802		68.6246
633	SW2007/232e	Tursiops truncatus	Bottlenose dolphin	BND-Scotland	UK CSIP	CEFAS (UK)	26/11/2007	2007	Sandhaven, Fraserburgh	Aberdeenshire	Grampian	Scotland	NE Atlantic	57.694	-2.03859	340	dead stranded	M	Mature	slight decomposition (code 2b)	Starvation	Others	291	51	37.1	72.7451	218.235	54.894		107.635
679	SW2009/324	Tursiops truncatus	Bottlenose dolphin	BND-Wales	UK CSIP	CEFAS (UK)	04/10/2009	2009	Borth	Ceredigion	West coast	Wales	NE Atlantic	52.4806	-4.05194	147	dead stranded	M	Immature	moderate decomposition (code 3)	Bycatch	Trauma	35.5	65.2	3.36	5.15337	15.4601	5.311		8.14571
56	SW1991/115	Tursiops truncatus	Bottlenose dolphin	BND-Wales	UK CSIP	CEFAS (UK)	13/09/1991	1991	Gallows Point, Beaumaris	Anglesey	West coast	Wales	NE Atlantic	53.252	-4.11518	154	dead stranded	F	Immature	advanced decomposition (code 4)	Not Established	Others	33	57	6.87	12.053	36.158	10.9		19.1228
109	SW1993/125	Tursiops truncatus	Bottlenose dolphin	BND-Wales	UK CSIP	CEFAS (UK)	24/10/1993	1993	Aberporth	Ceredigion	West coast	Wales	NE Atlantic	52.1369	-4.5498	155	dead stranded	M	Immature	moderate decomposition (code 3)	Bycatch	Trauma	65	73	40.7	55.7534	167.26	58.868		80.6411
585	SW2006/98	Tursiops truncatus	Bottlenose dolphin	BND-Wales	UK CSIP	CEFAS (UK)	28/03/2006	2006	Black Rock Sands	Gwynedd	West coast	Wales	NE Atlantic	52.9117	-4.19078	251	dead stranded	M	Immature	freshly dead (code 2a)	Not Established	Others	n/a	82.3	51.2	62.2114	186.634	84.765		102.995
619	SW2007/169	Tursiops truncatus	Bottlenose dolphin	BND-Wales	UK CSIP	CEFAS (UK)	19/08/2007	2007	Borth	Ceredigion	West coast	Wales	NE Atlantic	52.419	-4.05008	290	dead stranded	F	Mature	moderate decomposition (code 3)	Generalised Bacterial Infection	Infectious Disease	290	74.3	3.94	5.30283	15.9085	6.763		9.10229
104	SW1993/115	Tursiops truncatus	Bottlenose dolphin	BND-Wales	UK CSIP	CEFAS (UK)	15/09/1993	1993	Mouth of river Leri (Dyfi NNR)	Ceredigion	West coast	Wales	NE Atlantic	52.5267	-4.04771	305	live stranded	F	Mature	slight decomposition (code 2b)	Not Established	Others	n/a	74.4	147	197.581	592.742	228.777		307.496
39	SW1991/42	Tursiops truncatus	Bottlenose dolphin	BND-Wales	UK CSIP	CEFAS (UK)	10/04/1991	1991	Between Borth and Clarach	Ceredigion	West coast	Wales	NE Atlantic	52.4725	-4.06287	342	dead stranded	M	Mature	moderate decomposition (code 3)	Not Established	Others	n/a	68	72.1	106.029	318.088	119.3		175.441
752	Shannon/01	Tursiops truncatus	Bottlenose dolphin	BND-Ireland	Simon Berrow (SDWF)	Marine Institute, Galway (IRE)	2000-09-19	2000	Clonderlaw	Clare	Shannon estuary	Ireland	NE Atlantic	52.6012	-9.3481	n/a	biopsy	M	Mature	n/a	n/a	n/a	n/a			21.9	65.7			34.95
753	Shannon/02	Tursiops truncatus	Bottlenose dolphin	BND-Ireland	Simon Berrow (SDWF)	Marine Institute, Galway (IRE)	2000-09-19	2000	Killimer	Clare	Shannon estuary	Ireland	NE Atlantic	52.6017	-9.40462	n/a	biopsy	M	Mature	n/a	n/a	n/a	n/a			8.14	24.42			12.99
754	Shannon/03	Tursiops truncatus	Bottlenose dolphin	BND-Ireland	Simon Berrow (SDWF)	Marine Institute, Galway (IRE)	2000-09-20	2000	Kilcredaun	Clare	Shannon estuary	Ireland	NE Atlantic	52.5778	-9.69271	n/a	biopsy	M	Mature	n/a	n/a	n/a	n/a			9.08	27.24			14.49
755	Shannon/04	Tursiops truncatus	Bottlenose dolphin	BND-Ireland	Simon Berrow (SDWF)	Marine Institute, Galway (IRE)	2000-09-20	2000	Kilcredaun	Clare	Shannon estuary	Ireland	NE Atlantic	52.5868	-9.64631	n/a	biopsy	M	Mature	n/a	n/a	n/a	n/a			48.4	142.2			75.64
756	Shannon/05	Tursiops truncatus	Bottlenose dolphin	BND-Ireland	Simon Berrow (SDWF)	Marine Institute, Galway (IRE)	2000-09-22	2000	Carrig	Kerry	Shannon estuary	Ireland	NE Atlantic	52.5945	-9.49491	n/a	biopsy	F	Mature	n/a	n/a	n/a	n/a			0.958	2.874			1.52
757	Shannon/06	Tursiops truncatus	Bottlenose dolphin	BND-Ireland	Simon Berrow (SDWF)	Marine Institute, Galway (IRE)	2000-09-22	2000	Tarbert	Kerry	Shannon estuary	Ireland	NE Atlantic	52.583	-9.34079	n/a	biopsy	M	Mature	n/a	n/a	n/a	n/a			30.1	90.3			48.03
758	Shannon/07	Tursiops truncatus	Bottlenose dolphin	BND-Ireland	Simon Berrow (SDWF)	Marine Institute, Galway (IRE)	2000-09-22	2000	Glin	Limerick	Shannon estuary	Ireland	NE Atlantic	52.6041	-9.23532	n/a	biopsy	M	Mature	n/a	n/a	n/a	n/a			59.6	178.8			95.1
759	Shannon/08	Tursiops truncatus	Bottlenose dolphin	BND-Ireland	Simon Berrow (SDWF)	Marine Institute, Galway (IRE)	2000-09-22	2000	Foynes	Limerick	Shannon estuary	Ireland	NE Atlantic	52.6456	-9.03732	n/a	biopsy	F	Mature	n/a	n/a	n/a	n/a			13.3	39.9			21.22
761	tt/04/2005	Tursiops truncatus	Bottlenose dolphin	BND-Portugal	PT MATB	CEFAS (UK)	15-02-2005	2005	São Pedro de Moel-Marinha Grande			Portugal	NE Atlantic	39.7563	-9.0335	268	dead stranded	M	Immature	freshly dead (code 2a)	n/a	n/a	n/a	50.4583	37.763	74.8399	224.52			122.047
762	tt/99/2008	Tursiops truncatus	Bottlenose dolphin	BND-Portugal	PT MATB	CEFAS (UK)	2008-12-26	2008	Salir do Porto- Caldas da Rainha			Portugal	NE Atlantic	39.5045	-9.16109	268	dead stranded	M	Immature	freshly dead (code 2a)	n/a	n/a	n/a	55.1247	6.98	12.6622	37.9866			19.3833
763	tt/81/2004	Tursiops truncatus	Bottlenose dolphin	BND-Portugal	PT MATB	CEFAS (UK)	2004-08-09	2004	Praia de Labruges- Vila do Conde			Portugal	NE Atlantic	41.2725	-8.72852	307	dead stranded	M	Mature	freshly dead (code 2a)	n/a	n/a	n/a	38.0895	37.515	98.4916	295.475			164.696
764	TT/114/2010	Tursiops truncatus	Bottlenose dolphin	BND-Portugal	PT MATB	CEFAS (UK)	2010-02-19	2010	Praia do Baleal- Peniche			Portugal	NE Atlantic	39.3724	-9.3392	201	dead stranded	F	Immature	freshly dead (code 2a)	Bycatch	Trauma	n/a	72.709	108.112	148.691	446.074			226.785
765	tt/152/2004	Tursiops truncatus	Bottlenose dolphin	BND-Portugal	PT MATB	CEFAS (UK)	2004-08-18	2004	Poço da Cruz-Mira			Portugal	NE Atlantic	40.4908	-8.79211	267	dead stranded	F	Immature	freshly dead (code 2a)	n/a	n/a	n/a	77.1008	18.56	24.0724	72.2172			35.0139
855	45 (Borrell-Aguilar 2006)	Tursiops truncatus	Bottlenose dolphin	BND-Portugal	Marina Sequeira (ICNF)	University of Barcelona	1995-10-22	1995	Portugal	Estuario de sado	Portugal coast	Portugal	NE Atlantic	38.4	-8.85	278	dead stranded	F	Immature	n/a	n/a	n/a	n/a	45.89		32.66			63.27	56.943
856	46 (Borrell-Aguilar 2006)	Tursiops truncatus	Bottlenose dolphin	BND-Portugal	Marina Sequeira (ICNF)	University of Barcelona	1996-04-15	1996	Portugal	Estuario de sado	Portugal coast	Portugal	NE Atlantic	38.4	-8.85	252	dead stranded	M	Immature	n/a	n/a	n/a	n/a	68.17		62.92			126.28	113.652
858	48 (Borrell-Aguilar 2006)	Tursiops truncatus	Bottlenose dolphin	BND-Portugal	Marina Sequeira (ICNF)	University of Barcelona	1997-01-28	1997	Portugal	Estuario de sado	Portugal coast	Portugal	NE Atlantic	38.4	-8.85	315	dead stranded	F	Mature	n/a	n/a	n/a	n/a	58.26		22.03			41.23	37.107
857	47 (Borrell-Aguilar 2006)	Tursiops truncatus	Bottlenose dolphin	BND-Portugal	Marina Sequeira (ICNF)	University of Barcelona	1997-07-07	1997	Portugal	Arrabida	Portugal coast	Portugal	NE Atlantic	38.45	-8.91667	254	dead stranded	M	Immature	n/a	n/a	n/a	n/a	58.72		19.97			38.26	34.434
859	49 (Borrell-Aguilar 2006)	Tursiops truncatus	Bottlenose dolphin	BND-Portugal	Marina Sequeira (ICNF)	University of Barcelona	1998-03-04	1998	Portugal	Playa de Almagreira	Portugal coast	Portugal	NE Atlantic	40.3352	-8.8546	320	dead stranded	F	Mature	n/a	n/a	n/a	n/a	33.84		48.87			96.02	86.418
860	50 (Borrell-Aguilar 2006)	Tursiops truncatus	Bottlenose dolphin	BND-Portugal	Marina Sequeira (ICNF)	University of Barcelona	1998-01-08	1998	Portugal	Playa de la Comporta	Portugal coast	Portugal	NE Atlantic	38.3667	-8.8	327	dead stranded	M	Mature	n/a	n/a	n/a	n/a	46.62		21.42			38.84	34.956
861	51 (Borrell-Aguilar 2006)	Tursiops truncatus	Bottlenose dolphin	BND-Portugal	Marina Sequeira (ICNF)	University of Barcelona	2000-06-18	2000	Portugal	Playa de las Bicas	Portugal coast	Portugal	NE Atlantic	38.2667	-8.81667	342	dead stranded	M	Mature	n/a	n/a	n/a	n/a	50.08		63.39			123.29	110.961
766	Tt_03092011 (1)	Tursiops truncatus	Bottlenose dolphin	BND-Slovenia	Tilen Genov (Morigenos)	CEFAS (UK)	2011-09-03	2011	International waters		north Adriatic Sea	Slovenia	Mediterranean	45.3	13.25	n/a	biopsy	M	Mature	n/a	n/a	n/a	n/a	23.2558	9.5	40.85	122.55			63.7647
767	Tt_03092011 (2)	Tursiops truncatus	Bottlenose dolphin	BND-Slovenia	Tilen Genov (Morigenos)	CEFAS (UK)	2011-09-03	2011	International waters		north Adriatic Sea	Slovenia	Mediterranean	45.3	13.25	n/a	biopsy	M	Mature	n/a	n/a	n/a	n/a	9.72222	4.94	50.8114	152.434			79.5806
768	Tt_03092011 (3)	Tursiops truncatus	Bottlenose dolphin	BND-Slovenia	Tilen Genov (Morigenos)	CEFAS (UK)	2011-09-03	2011	International waters		north Adriatic Sea	Slovenia	Mediterranean	45.3	13.25	n/a	biopsy	M	Mature	n/a	n/a	n/a	n/a	16.2162	6	37	111			58.0037
769	Tt_07092011 (1) PAOLO	Tursiops truncatus	Bottlenose dolphin	BND-Slovenia	Tilen Genov (Morigenos)	CEFAS (UK)	2011-09-07	2011	Slovenian territorial waters		north Adriatic Sea	Slovenia	Mediterranean	45.5667	13.5	n/a	biopsy	M	Mature	n/a	n/a	n/a	n/a	11.7155	11.1	94.7464	284.239			139.567
770	Tt_07092011 (2) FOKI	Tursiops truncatus	Bottlenose dolphin	BND-Slovenia	Tilen Genov (Morigenos)	CEFAS (UK)	2011-09-07	2011	Slovenian territorial waters		north Adriatic Sea	Slovenia	Mediterranean	45.5667	13.5	n/a	biopsy	M	Mature	n/a	n/a	n/a	n/a	19.4805	37.02	190.036	570.108			293.226
771	Tt_07092011 (4)	Tursiops truncatus	Bottlenose dolphin	BND-Slovenia	Tilen Genov (Morigenos)	CEFAS (UK)	2011-09-07	2011	Slovenian territorial waters		north Adriatic Sea	Slovenia	Mediterranean	45.5667	13.5	n/a	biopsy	F	Mature	n/a	n/a	n/a	n/a	17.5118	2.597	14.83	44.49			28.6378
773	Galicia 2	Tursiops truncatus	Bottlenose dolphin	BND-NW Spain	CEMMA	CEFAS (UK)	2008-11-26	2008	Samil Beach	Vigo	Pontevedra, Galicia	Spain	NE Atlantic	42.2054	-8.77817	191	dead stranded	M	Immature	slight decomposition (code 2b)	n/a	n/a	n/a	76.4886	2.407	3.14687	9.44062			5.08441
772	Galicia 1	Tursiops truncatus	Bottlenose dolphin	BND-NW Spain	CEMMA	CEFAS (UK)	2008-06-25	2008	Bestarruza Beach	Mugardos	A Coruña, Galicia	Spain	NE Atlantic	43.4607	-8.26319	118	dead stranded	M	Immature	moderate decomposition (code 3)	n/a	n/a	n/a	44.1593	1.443	3.26772	9.80315			5.37826
776	Galicia 5	Tursiops truncatus	Bottlenose dolphin	BND-NW Spain	CEMMA	CEFAS (UK)	2009-05-05	2009	Arealonga Beach	O Vicedo	A Coruña, Galicia	Spain	NE Atlantic	43.7297	-7.68467	302	dead stranded	F	Mature	freshly dead (code 2a)	n/a	n/a	n/a	50.0303	1.625	3.24803	9.74409			5.41272
782	Galicia 11	Tursiops truncatus	Bottlenose dolphin	BND-NW Spain	CEMMA	CEFAS (UK)	2011-11-04	2011	Canelas Beach	O Grove	Pontevedra, Galicia	Spain	NE Atlantic	42.4539	-8.92957	228	dead stranded	F	Immature	slight decomposition (code 2b)	n/a	n/a	n/a	73.987	4.286	5.79291	17.3787			9.46923
775	Galicia 4	Tursiops truncatus	Bottlenose dolphin	BND-NW Spain	CEMMA	CEFAS (UK)	2009-05-05	2009	Arealonga Beach	O Vicedo	A Coruña, Galicia	Spain	NE Atlantic	43.7297	-7.68467	120	inside mom (fetus)	F	Immature	freshly dead (code 2a)	n/a	n/a	n/a	60.2111	7.022	11.6623	34.9869			16.4272
774	Galicia 3	Tursiops truncatus	Bottlenose dolphin	BND-NW Spain	CEMMA	CEFAS (UK)	2009-05-01	2009	Barrañan Beach	Arteixo	A Coruña, Galicia	Spain	NE Atlantic	43.3131	-8.54373	280	dead stranded	F	Immature	slight decomposition (code 2b)	n/a	n/a	n/a	64.5404	14.56	22.5595	67.6785			36.0286
778	Galicia 7	Tursiops truncatus	Bottlenose dolphin	BND-NW Spain	CEMMA	CEFAS (UK)	2009-11-07	2009	Lourido Beach	Muxia	A Coruña, Galicia	Spain	NE Atlantic	43.0873	-9.22415	279	dead stranded	F	Immature	slight decomposition (code 2b)	n/a	n/a	n/a	66.0661	24.06	36.4181	109.254			58.888
779	Galicia 8	Tursiops truncatus	Bottlenose dolphin	BND-NW Spain	CEMMA	CEFAS (UK)	2010-03-04	2010	Muros	Muros	A Coruña, Galicia	Spain	NE Atlantic	42.7764	-9.05753	155+	at sea in harbour	F	Immature	slight decomposition (code 2b)	n/a	n/a	n/a	70.5469	37.871	53.6821	161.046			81.9867
777	Galicia 6	Tursiops truncatus	Bottlenose dolphin	BND-NW Spain	CEMMA	CEFAS (UK)	2009-11-06	2009	Sada Ría (floating)	Sada	A Coruña, Galicia	Spain	NE Atlantic	43.3749	-8.24804	294	at sea	M	Mature	moderate decomposition (code 3)	n/a	n/a	n/a	57.5863	33.64	58.4167	175.25			91.4593
781	Galicia 10	Tursiops truncatus	Bottlenose dolphin	BND-NW Spain	CEMMA	CEFAS (UK)	2011-11-04	2011	Montalvo Beach	Sanxenxo	Pontevedra, Galicia	Spain	NE Atlantic	42.3964	-8.84717	161	dead stranded	M	Immature	moderate decomposition (code 3)	n/a	n/a	n/a	63.2221	47.33	74.8631	224.589			110.469
780	Galicia 9	Tursiops truncatus	Bottlenose dolphin	BND-NW Spain	CEMMA	CEFAS (UK)	2011-10-09	2011	Vigo Ría (floating)	Caneas	Pontevedra, Galicia	Spain	NE Atlantic	42.2458	-8.77982	312	at sea	M	Mature	slight decomposition (code 2b)	n/a	n/a	n/a	39.1331	100.43	256.637	769.911			382.201
804	2012_05_07_1 Tt	Tursiops truncatus	Bottlenose dolphin	BND-Gulf of cadiz	CIRCE / EBD-CSIC	CEFAS (UK)	2012-05-07	2012	Biopsy at sea		Gulf of Cadiz	Spain	NE Atlantic	36.5718	-6.56146	n/a	biopsy	F	Unknown	n/a	n/a	n/a	n/a	7.05882	0.166	2.35167	7.055	0.2604		3.689
805	2012_05_07_2 Tt	Tursiops truncatus	Bottlenose dolphin	BND-Gulf of cadiz	CIRCE / EBD-CSIC	CEFAS (UK)	2012-05-07	2012	Biopsy at sea		Gulf of Cadiz	Spain	NE Atlantic	36.6246	-6.51588	n/a	biopsy	F	Unknown	n/a	n/a	n/a	n/a	4.89655	0.265	5.41197	16.2359	0.435		8.8838
820	TT 71 BF	Tursiops truncatus	Bottlenose dolphin	BND-Gulf of cadiz	CIRCE	CEFAS (UK)	2006-06-04	2006	Biopsy at sea		Gulf of Cadiz	Spain	NE Atlantic	36.9361	-6.61588	n/a	biopsy	F	Unknown	n/a	n/a	n/a	n/a	26.1667	1.94	7.41401	22.242	3.455		13.2038
808	2012_05_08_3 Tt	Tursiops truncatus	Bottlenose dolphin	BND-Gulf of cadiz	CIRCE / EBD-CSIC	CEFAS (UK)	2012-05-08	2012	Biopsy at sea		Gulf of Cadiz	Spain	NE Atlantic	37.0218	-6.81158	n/a	biopsy	F	Unknown	n/a	n/a	n/a	n/a	3.43448	0.352	10.249	30.747	0.622		18.1104
802	2012_05_06_4 Tt	Tursiops truncatus	Bottlenose dolphin	BND-Gulf of cadiz	CIRCE / EBD-CSIC	CEFAS (UK)	2012-05-06	2012	Biopsy at sea		Gulf of Cadiz	Spain	NE Atlantic	36.8688	-6.56475	n/a	biopsy	M	Unknown	n/a	n/a	n/a	n/a	2.03279	1.765	86.8266	260.48	2.849		140.152
801	2012_05_06_3 Tt	Tursiops truncatus	Bottlenose dolphin	BND-Gulf of cadiz	CIRCE / EBD-CSIC	CEFAS (UK)	2012-05-06	2012	Biopsy at sea		Gulf of Cadiz	Spain	NE Atlantic	36.884	-6.57087	n/a	biopsy	M	Unknown	n/a	n/a	n/a	n/a	10.4138	9.58	91.9934	275.98	15.445		148.313
800	2012_05_06_2 Tt	Tursiops truncatus	Bottlenose dolphin	BND-Gulf of cadiz	CIRCE / EBD-CSIC	CEFAS (UK)	2012-05-06	2012	Biopsy at sea		Gulf of Cadiz	Spain	NE Atlantic	36.9041	-6.57414	n/a	biopsy	M	Unknown	n/a	n/a	n/a	n/a	1.89091	1.866	98.6827	296.048	2.94		155.481
807	2012_05_09_1 Tt	Tursiops truncatus	Bottlenose dolphin	BND-Gulf of cadiz	CIRCE / EBD-CSIC	CEFAS (UK)	2012-05-09	2012	Biopsy at sea		Gulf of Cadiz	Spain	NE Atlantic	37.1297	-7.2872	n/a	biopsy	F	Unknown	n/a	n/a	n/a	n/a	9.23729	10.34	111.938	335.813	17.248		186.721
803	2012_05_06_5 Tt	Tursiops truncatus	Bottlenose dolphin	BND-Gulf of cadiz	CIRCE / EBD-CSIC	CEFAS (UK)	2012-05-06	2012	Biopsy at sea		Gulf of Cadiz	Spain	NE Atlantic	36.8551	-6.5552	n/a	biopsy	M	Unknown	n/a	n/a	n/a	n/a	12.0541	17.83	147.917	443.751	28.274		234.56
818	TT 64 BF	Tursiops truncatus	Bottlenose dolphin	BND-Gulf of cadiz	CIRCE	CEFAS (UK)	2006-06-03	2006	Biopsy at sea		Gulf of Cadiz	Spain	NE Atlantic	36.7566	-6.61141	n/a	biopsy	F	Unknown	n/a	n/a	n/a	n/a	43.9104	69	157.138	471.414	109.332		248.989
799	2012_05_06_1 Tt	Tursiops truncatus	Bottlenose dolphin	BND-Gulf of cadiz	CIRCE / EBD-CSIC	CEFAS (UK)	2012-05-06	2012	Biopsy at sea		Gulf of Cadiz	Spain	NE Atlantic	36.9302	-6.59659	n/a	biopsy	M	Unknown	n/a	n/a	n/a	n/a	10.1061	18.34	181.475	544.426	29.6008		292.901
817	TT 63 BF	Tursiops truncatus	Bottlenose dolphin	BND-Gulf of cadiz	CIRCE	CEFAS (UK)	2006-06-03	2006	Biopsy at sea		Gulf of Cadiz	Spain	NE Atlantic	36.7189	-6.57036	n/a	biopsy	M	Unknown	n/a	n/a	n/a	n/a	9.34615	18.558	198.563	595.689	29.708		317.863
819	TT 69 BF	Tursiops truncatus	Bottlenose dolphin	BND-Gulf of cadiz	CIRCE	CEFAS (UK)	2006-06-03	2006	Biopsy at sea		Gulf of Cadiz	Spain	NE Atlantic	36.9278	-6.81073	n/a	biopsy	M	Unknown	n/a	n/a	n/a	n/a	26.6796	55.91	209.561	628.682	87.719		328.787
816	TT 62 BF	Tursiops truncatus	Bottlenose dolphin	BND-Gulf of cadiz	CIRCE	CEFAS (UK)	2006-06-03	2006	Biopsy at sea		Gulf of Cadiz	Spain	NE Atlantic	36.7137	-6.56166	n/a	biopsy	F	Unknown	n/a	n/a	n/a	n/a	55.0345	149.3	271.284	813.853	234.657		426.382
815	TT 61 BF	Tursiops truncatus	Bottlenose dolphin	BND-Gulf of cadiz	CIRCE	CEFAS (UK)	2006-06-03	2006	Biopsy at sea		Gulf of Cadiz	Spain	NE Atlantic	36.7061	-6.53796	n/a	biopsy	M	Unknown	n/a	n/a	n/a	n/a	53	147.4	278.113	834.34	227.73		429.679
806	2012_05_08_2 Tt	Tursiops truncatus	Bottlenose dolphin	BND-Gulf of cadiz	CIRCE / EBD-CSIC	CEFAS (UK)	2012-05-08	2012	Biopsy at sea		Gulf of Cadiz	Spain	NE Atlantic	37.0556	-6.86148	n/a	biopsy	M	Unknown	n/a	n/a	n/a	n/a	12.3956	34.8	280.745	842.234	55.193		445.263
850	39 (Borrell-Aguilar 2006)	Tursiops truncatus	Bottlenose dolphin	BND-Gulf of cadiz	BMA Tissue Bank(UB)	University of Barcelona	2000-07-31	2000	Andalucia	Doñana	Gulf of Cadiz	Spain	NE Atlantic	39.9667	-6.5	n/a	dead stranded	F	Unknown	n/a	n/a	n/a	n/a	29.45		140.39			313.5	282.15
851	40 (Borrell-Aguilar 2006)	Tursiops truncatus	Bottlenose dolphin	BND-Gulf of cadiz	BMA Tissue Bank(UB)	University of Barcelona	2001-05-15	2000	Andalucia	Doñana	Gulf of Cadiz	Spain	NE Atlantic	39.9667	-6.5	n/a	dead stranded	F	Unknown	n/a	n/a	n/a	n/a	37.11		117.01			239.35	215.415
852	41 (Borrell-Aguilar 2006)	Tursiops truncatus	Bottlenose dolphin	BND-Gulf of cadiz	BMA Tissue Bank(UB)	University of Barcelona	2000-11-23	2001	Andalucia	Doñana	Gulf of Cadiz	Spain	NE Atlantic	39.9667	-6.5	n/a	dead stranded	M	Unknown	n/a	n/a	n/a	n/a	64.42		57.08			109.39	98.451
853	42 (Borrell-Aguilar 2006)	Tursiops truncatus	Bottlenose dolphin	BND-Gulf of cadiz	BMA Tissue Bank(UB)	University of Barcelona	2001-05-14	2001	Andalucia	Doñana	Gulf of Cadiz	Spain	NE Atlantic	39.9667	-6.5	n/a	dead stranded	M	Unknown	n/a	n/a	n/a	n/a	35.78		76.05			143.71	129.339
854	43 (Borrell-Aguilar 2006)	Tursiops truncatus	Bottlenose dolphin	BND-Gulf of cadiz	BMA Tissue Bank(UB)	University of Barcelona	2001-05-15	2001	Andalucia	Doñana	Gulf of Cadiz	Spain	NE Atlantic	39.9667	-6.5	n/a	dead stranded	F	Unknown	n/a	n/a	n/a	n/a	38.82		54.63			106.94	96.246
811	TT 53 BF	Tursiops truncatus	Bottlenose dolphin	BND-Strait of Gibraltar	CIRCE	CEFAS (UK)	2006-04-18	2006	Biopsy at sea		Strait of Gibraltar	Spain	NE Atlantic	35.9344	-5.57373	n/a	biopsy	F	Unknown	n/a	n/a	n/a	n/a	26.7547	3.002	11.2205	33.6614	5.551		20.7477
813	TT 59 BF	Tursiops truncatus	Bottlenose dolphin	BND-Strait of Gibraltar	CIRCE	CEFAS (UK)	2006-05-20	2006	Biopsy at sea		Strait of Gibraltar	Spain	NE Atlantic	35.9304	-5.56108	n/a	biopsy	M	Unknown	n/a	n/a	n/a	n/a	8.44444	1.808	21.4105	64.2316	2.758		32.6605
812	TT 58 BF	Tursiops truncatus	Bottlenose dolphin	BND-Strait of Gibraltar	CIRCE	CEFAS (UK)	2006-05-20	2006	Biopsy at sea		Strait of Gibraltar	Spain	NE Atlantic	35.9429	-5.54272	n/a	biopsy	F	Unknown	n/a	n/a	n/a	n/a	56.2222	62.09	110.437	331.31	94.93		168.848
810	TT 52 BF	Tursiops truncatus	Bottlenose dolphin	BND-Strait of Gibraltar	CIRCE	CEFAS (UK)	2006-04-18	2006	Biopsy at sea		Strait of Gibraltar	Spain	NE Atlantic	35.9386	-5.58419	n/a	biopsy	F	Unknown	n/a	n/a	n/a	n/a	8.26667	9.56	115.645	346.935	14.857		179.722
809	2011_06_16_3 Tt	Tursiops truncatus	Bottlenose dolphin	BND-Strait of Gibraltar	CIRCE	CEFAS (UK)	2012-06-16	2012	Biopsy at sea		Strait of Gibraltar	Spain	NE Atlantic	35.9374	-5.61366	n/a	biopsy	M	Unknown	n/a	n/a	n/a	n/a	8.2303	12.15	147.625	442.876	19.223		233.564
814	TT 60 BF	Tursiops truncatus	Bottlenose dolphin	BND-Strait of Gibraltar	CIRCE	CEFAS (UK)	2006-05-20	2006	Biopsy at sea		Strait of Gibraltar	Spain	NE Atlantic	35.9269	-5.57559	n/a	biopsy	M	Unknown	n/a	n/a	n/a	n/a	38.8706	112.41	289.19	867.571	173.45		446.224
848	37 (Borrell-Aguilar 2006)	Tursiops truncatus	Bottlenose dolphin	BND-Strait of Gibraltar	BMA Tissue Bank(UB)	University of Barcelona	2000-06-07	2000	Andalucia	Algeciras	Strait of Gibraltar	Spain	Mediterranean	36.1333	-5.4	200	dead stranded	M	Unknown	n/a	n/a	n/a	n/a	47.38		525.8			977.03	879.327
849	38 (Borrell-Aguilar 2006)	Tursiops truncatus	Bottlenose dolphin	BND-Strait of Gibraltar	BMA Tissue Bank(UB)	University of Barcelona	2000-06-13	2000	Andalucia	Tarifa	Strait of Gibraltar	Spain	Mediterranean	36	-5.58333	230	dead stranded	M	Unknown	n/a	n/a	n/a	n/a	79.22		15.95			31.44	28.296
821	21 (Borrell-Aguilar 2007)	Tursiops truncatus	Bottlenose dolphin	BND-Western Mediterranean-Spain	BMA Tissue Bank(UB)	University of Barcelona	1997-11-25	1997	Balearic Islands	Playa Portals	western Med	Spain	Mediterranean	39.5408	2.6675	n/a	dead stranded	n/a	Unknown	n/a	n/a	n/a	n/a	54.72		18.55			32.67	29.403
822	27 (Borrell-Aguilar 2007)	Tursiops truncatus	Bottlenose dolphin	BND-Western Mediterranean-Spain	BMA Tissue Bank(UB)	University of Barcelona	1999-02-03	1999	Balearic Islands	Son severa	western Med	Spain	Mediterranean	39.6122	3.38444	n/a	dead stranded	n/a	Unknown	n/a	n/a	n/a	n/a	9.29		10.77			22.95	20.655
823	28 (Borrell-Aguilar 2007)	Tursiops truncatus	Bottlenose dolphin	BND-Western Mediterranean-Spain	BMA Tissue Bank(UB)	University of Barcelona	2000-05-19	2000	Balearic Islands	San Telmo, Mallorca	western Med	Spain	Mediterranean	39.5806	2.34972	280	dead stranded	M	Unknown	n/a	n/a	n/a	n/a	35.18		152.05			271.59	244.431
824	29 (Borrell-Aguilar 2007)	Tursiops truncatus	Bottlenose dolphin	BND-Western Mediterranean-Spain	BMA Tissue Bank(UB)	University of Barcelona	2000-11-28	2000	Balearic Islands	La ràpita	western Med	Spain	Mediterranean	39.5417	3.33778	n/a	dead stranded	F	Unknown	n/a	n/a	n/a	n/a	64.22		32.53			63.13	56.817
825	31 (Borrell-Aguilar 2007)	Tursiops truncatus	Bottlenose dolphin	BND-Western Mediterranean-Spain	BMA Tissue Bank(UB)	University of Barcelona	2001-05-09	2001	Balearic Islands	Cap de Pera	western Med	Spain	Mediterranean	39.6922	3.46167	n/a	dead stranded	n/a	Unknown	n/a	n/a	n/a	n/a	22.58		126.65			258.71	232.839
826	32 (Borrell-Aguilar 2007)	Tursiops truncatus	Bottlenose dolphin	BND-Western Mediterranean-Spain	BMA Tissue Bank(UB)	University of Barcelona	2001-06-21	2001	Balearic Islands	biopsy	western Med	Spain	Mediterranean	39.7833	3.2	n/a	biopsy	n/a	Unknown	n/a	n/a	n/a	n/a	39.55		41.5			74.44	66.996
827	34 (Borrell-Aguilar 2007)	Tursiops truncatus	Bottlenose dolphin	BND-Western Mediterranean-Spain	BMA Tissue Bank(UB)	University of Barcelona	2002-05-21	2002	Balearic Islands	biopsy	western Med	Spain	Mediterranean	39.7833	3.2	n/a	biopsy	n/a	Unknown	n/a	n/a	n/a	n/a	32.75		54.88			97.88	88.092
828	tt92-01	Tursiops truncatus	Bottlenose dolphin	BND-Western Mediterranean-Spain	BMA Tissue Bank(UB)	University of Barcelona	1992-02-29	1992	Catalonia	L'Amella	western Med	Spain	Mediterranean	41.0444	1.14889	258	dead stranded	M	Unknown	n/a	n/a	n/a	n/a	71.06		60.62			112.39	101.151
829	tt93-01	Tursiops truncatus	Bottlenose dolphin	BND-Western Mediterranean-Spain	BMA Tissue Bank(UB)	University of Barcelona	1993-05-13	1993	Catalonia	Sant pere Pescador	western Med	Spain	Mediterranean	42.1931	3.11333	255	dead stranded	n/a	Unknown	advanced decomposition (code 4)	n/a	n/a	n/a	44.93		156.2			322.9	290.61
830	tt94-01	Tursiops truncatus	Bottlenose dolphin	BND-Western Mediterranean-Spain	BMA Tissue Bank(UB)	University of Barcelona	1994-11-08	1994	Catalonia	Sant Carles de la Ràpita	western Med	Spain	Mediterranean	40.6128	0.59583	275	dead stranded	F	Unknown	moderated decomposition (code 3)	n/a	n/a	n/a	65.39		94.82			186.05	167.445
831	TT4-97	Tursiops truncatus	Bottlenose dolphin	BND-Western Mediterranean-Spain	BMA Tissue Bank(UB)	University of Barcelona	1997-02-20	1997	Catalonia	Cases d'Alcana	western Med	Spain	Mediterranean	40.575	0.55222	260	dead stranded	F	Unknown	freshly dead (code 2a)	n/a	n/a	n/a	70.41		94.94			185.94	167.346
832	TT9-98	Tursiops truncatus	Bottlenose dolphin	BND-Western Mediterranean-Spain	BMA Tissue Bank(UB)	University of Barcelona		1998	Catalonia		western Med	Spain	Mediterranean	40.5667	0.55	220	dead stranded	M	Unknown	n/a	n/a	n/a	n/a	81.68		15.87			30.44	27.396
833	TT8-98	Tursiops truncatus	Bottlenose dolphin	BND-Western Mediterranean-Spain	BMA Tissue Bank(UB)	University of Barcelona		1998	Catalonia		western Med	Spain	Mediterranean	40.5667	0.55	227	dead stranded	M	Unknown	n/a	n/a	n/a	n/a	76.2		158.18			300.14	270.126
834	cram tt2001-1	Tursiops truncatus	Bottlenose dolphin	BND-Western Mediterranean-Spain	BMA Tissue Bank(UB)	University of Barcelona	2001-04-19	2001	Catalonia	Sant Carles de la Ràpita	western Med	Spain	Mediterranean	40.6128	0.59583	210	dead stranded	F	Unknown	n/a	n/a	n/a	n/a	73.99		97.11			195.88	176.292
835	cram tt2002-1	Tursiops truncatus	Bottlenose dolphin	BND-Western Mediterranean-Spain	BMA Tissue Bank(UB)	University of Barcelona	2002-04-27	2002	Catalonia	Montroig	western Med	Spain	Mediterranean	41.0313	0.973108	310	dead stranded	F	Unknown	freshly dead (code 2a)	n/a	n/a	n/a	17.59		55.73			118.21	106.389
836	cram tt2002-2	Tursiops truncatus	Bottlenose dolphin	BND-Western Mediterranean-Spain	BMA Tissue Bank(UB)	University of Barcelona	2002-05-02	2002	Catalonia	Vendrell	western Med	Spain	Mediterranean	41.4024	2.21675	300	dead stranded	n/a	Unknown	advanced decomposition (code 4)	n/a	n/a	n/a	43.06		50.76			111.96	100.764
837	V-TTRU24	Tursiops truncatus	Bottlenose dolphin	BND-Western Mediterranean-Spain	BMA Tissue Bank(UB)	University of Barcelona	1990-11-08	1990	Valencia	Benidorm	western Med	Spain	Mediterranean	38.5352	-0.126906	203	dead stranded	F	Unknown	n/a	n/a	n/a	n/a	48.81		113.8			214.77	193.293
838	V-TTRU26	Tursiops truncatus	Bottlenose dolphin	BND-Western Mediterranean-Spain	BMA Tissue Bank(UB)	University of Barcelona	1991-04-22	1991	Valencia	Altea	western Med	Spain	Mediterranean	38.6018	-0.044129	225	dead stranded	M	Unknown	n/a	n/a	n/a	n/a	62.36		222.89			443.29	398.961
839	V-TTRU25	Tursiops truncatus	Bottlenose dolphin	BND-Western Mediterranean-Spain	BMA Tissue Bank(UB)	University of Barcelona	1991-01-26	1991	Valencia	Saler	western Med	Spain	Mediterranean	39.3835	-0.324217	289	dead stranded	F	Unknown	n/a	n/a	n/a	n/a	61.01		351.67			668.21	601.389
840	VM-TTRU88	Tursiops truncatus	Bottlenose dolphin	BND-Western Mediterranean-Spain	BMA Tissue Bank(UB)	University of Barcelona	1992-06-12	1992	Valencia	Castellon	western Med	Spain	Mediterranean	39.9875	0.02455	260	dead stranded	F	Unknown	n/a	n/a	n/a	n/a	71.49		179.23			337.47	303.723
841	Camp-Alicante	Tursiops truncatus	Bottlenose dolphin	BND-Western Mediterranean-Spain	BMA Tissue Bank(UB)	University of Barcelona	1992-05-06	1993	Valencia	Campello Alicante	western Med	Spain	Mediterranean	38.4272	-0.3875	217	dead stranded	M	Unknown	n/a	n/a	n/a	n/a	73.95		69.01			136.33	122.697
842	V-TTRU94	Tursiops truncatus	Bottlenose dolphin	BND-Western Mediterranean-Spain	BMA Tissue Bank(UB)	University of Barcelona	1994-04-22	1994	Valencia	Altea	western Med	Spain	Mediterranean	38.5992	-0.04583	268	dead stranded	M	Unknown	n/a	n/a	n/a	n/a	63.04		148.77			295.58	266.022
843	V-TTRU950400	Tursiops truncatus	Bottlenose dolphin	BND-Western Mediterranean-Spain	BMA Tissue Bank(UB)	University of Barcelona	1995-04-06	1995	Valencia	Villajooyosa	western Med	Spain	Mediterranean	38.5061	-0.22611	219	dead stranded	F	Unknown	n/a	n/a	n/a	n/a	57.63		26.75			50.32	45.288
844	V-TTRU97	Tursiops truncatus	Bottlenose dolphin	BND-Western Mediterranean-Spain	BMA Tissue Bank(UB)	University of Barcelona	1997-01-15	1997	Valencia	Guardamar	western Med	Spain	Mediterranean	38.9689	-0.134359	298	dead stranded	F	Unknown	n/a	n/a	n/a	n/a	80.22		147.51			288.6	259.74
845	V-TTRU98	Tursiops truncatus	Bottlenose dolphin	BND-Western Mediterranean-Spain	BMA Tissue Bank(UB)	University of Barcelona	1998-11-24	1998	Valencia	Torreblanca	western Med	Spain	Mediterranean	40.1939	0.265	238	dead stranded	M	Unknown	n/a	n/a	n/a	n/a	85.88		41.6			80.48	72.432
846	V-TTRU000501	Tursiops truncatus	Bottlenose dolphin	BND-Western Mediterranean-Spain	BMA Tissue Bank(UB)	University of Barcelona	1999-05-01	1999	Valencia	Orihuela	western Med	Spain	Mediterranean	39.5519	-0.29028	176	dead stranded	F	Unknown	n/a	n/a	n/a	n/a	82.52		26.46			53.12	47.808
847	V-TTRU000325	Tursiops truncatus	Bottlenose dolphin	BND-Western Mediterranean-Spain	BMA Tissue Bank(UB)	University of Barcelona	2000-03-25	2000	Valencia	Peñíscola	western Med	Spain	Mediterranean	40.3619	0.40639	310	dead stranded	M	Mature	n/a	n/a	n/a	n/a	49.95		78.16			156.76	141.084
862	9101	Stenella Coeruleoalba	Striped dolphin	SD-Western Mediterranean Sea	BMA Tissue Bank(UB)	University of Barcelona	1991-07-18	1991	Valencia	Alicante	western Med	Spain	Mediterranean	38.9333	0.65	n/a	biopsy	n/a	Unknown	n/a	n/a	n/a	n/a	67.94		61.4			121.06	108.954
863	9102	Stenella Coeruleoalba	Striped dolphin	SD-Western Mediterranean Sea	BMA Tissue Bank(UB)	University of Barcelona	1991-07-18	1991	Valencia	Alicante	western Med	Spain	Mediterranean	38.9333	0.65	n/a	biopsy	n/a	Unknown	n/a	n/a	n/a	n/a	67.94		90.23			180.16	162.144
864	9104	Stenella Coeruleoalba	Striped dolphin	SD-Western Mediterranean Sea	BMA Tissue Bank(UB)	University of Barcelona	1991-07-18	1991	Valencia	Alicante	western Med	Spain	Mediterranean	38.9333	0.65	n/a	biopsy	n/a	Unknown	n/a	n/a	n/a	n/a	26.47		68.24			139.86	125.874
865	9105	Stenella Coeruleoalba	Striped dolphin	SD-Western Mediterranean Sea	BMA Tissue Bank(UB)	University of Barcelona	1991-07-18	1991	Valencia	Alicante	western Med	Spain	Mediterranean	38.9333	0.65	n/a	biopsy	n/a	Unknown	n/a	n/a	n/a	n/a	69.58		70.36			142.55	128.295
866	9108	Stenella Coeruleoalba	Striped dolphin	SD-Western Mediterranean Sea	BMA Tissue Bank(UB)	University of Barcelona	1991-07-18	1991	Valencia	Alicante	western Med	Spain	Mediterranean	38.9	0.53333	n/a	biopsy	n/a	Unknown	n/a	n/a	n/a	n/a	62.7		69.58			152.69	137.421
867	9109	Stenella Coeruleoalba	Striped dolphin	SD-Western Mediterranean Sea	BMA Tissue Bank(UB)	University of Barcelona	1991-07-19	1991	Valencia	Alicante	western Med	Spain	Mediterranean	39.05	0.56667	n/a	biopsy	n/a	Unknown	n/a	n/a	n/a	n/a	68.89		63.73			129.76	116.784
868	9110	Stenella Coeruleoalba	Striped dolphin	SD-Western Mediterranean Sea	BMA Tissue Bank(UB)	University of Barcelona	1991-07-19	1991	Valencia	Alicante	western Med	Spain	Mediterranean	39.05	0.56667	n/a	biopsy	n/a	Unknown	n/a	n/a	n/a	n/a	59.51		102.86			197.23	177.507
869	9111	Stenella Coeruleoalba	Striped dolphin	SD-Western Mediterranean Sea	BMA Tissue Bank(UB)	University of Barcelona	1991-07-15	1991	Catalonia		western Med	Spain	Mediterranean	41.3333	2.61667	n/a	biopsy	n/a	Unknown	n/a	n/a	n/a	n/a	68.23		103.91			205.15	184.635
870	9112	Stenella Coeruleoalba	Striped dolphin	SD-Western Mediterranean Sea	BMA Tissue Bank(UB)	University of Barcelona	1991-07-15	1991	Catalonia		western Med	Spain	Mediterranean	41.3333	2.61667	n/a	biopsy	n/a	Unknown	n/a	n/a	n/a	n/a	60.16		80.78			169.84	152.856
871	9113	Stenella Coeruleoalba	Striped dolphin	SD-Western Mediterranean Sea	BMA Tissue Bank(UB)	University of Barcelona	1991-07-15	1991	Catalonia		western Med	Spain	Mediterranean	41.3333	2.61667	n/a	biopsy	n/a	Unknown	n/a	n/a	n/a	n/a	63.79		164.53			324.18	291.762
872	9114	Stenella Coeruleoalba	Striped dolphin	SD-Western Mediterranean Sea	BMA Tissue Bank(UB)	University of Barcelona	1991-07-15	1991	Catalonia		western Med	Spain	Mediterranean	41.3333	2.61667	n/a	biopsy	n/a	Unknown	n/a	n/a	n/a	n/a	64.87		54.24			112.96	101.664
873	9115	Stenella Coeruleoalba	Striped dolphin	SD-Western Mediterranean Sea	BMA Tissue Bank(UB)	University of Barcelona	1991-07-15	1991	Catalonia		western Med	Spain	Mediterranean	41.3333	2.61667	n/a	biopsy	n/a	Unknown	n/a	n/a	n/a	n/a	49.5		92.49			188.18	169.362
874	9116	Stenella Coeruleoalba	Striped dolphin	SD-Western Mediterranean Sea	BMA Tissue Bank(UB)	University of Barcelona	1991-07-15	1991	Catalonia		western Med	Spain	Mediterranean	41.3333	2.61667	n/a	biopsy	n/a	Unknown	n/a	n/a	n/a	n/a	58.63		61.89			125.84	113.256
875	9117	Stenella Coeruleoalba	Striped dolphin	SD-Western Mediterranean Sea	BMA Tissue Bank(UB)	University of Barcelona	1991-07-15	1991	Catalonia		western Med	Spain	Mediterranean	41.3333	2.61667	n/a	biopsy	n/a	Unknown	n/a	n/a	n/a	n/a	53.02		85.62			171.87	154.683
876	9118	Stenella Coeruleoalba	Striped dolphin	SD-Western Mediterranean Sea	BMA Tissue Bank(UB)	University of Barcelona	1991-07-15	1991	Catalonia		western Med	Spain	Mediterranean	41.3333	2.61667	n/a	biopsy	n/a	Unknown	n/a	n/a	n/a	n/a	61.01		70.78			142.77	128.493
877	9119	Stenella Coeruleoalba	Striped dolphin	SD-Western Mediterranean Sea	BMA Tissue Bank(UB)	University of Barcelona	1991-07-15	1991	Catalonia		western Med	Spain	Mediterranean	41.3333	2.61667	n/a	biopsy	n/a	Unknown	n/a	n/a	n/a	n/a	55.37		92.28			183.94	165.546
878	9120	Stenella Coeruleoalba	Striped dolphin	SD-Western Mediterranean Sea	BMA Tissue Bank(UB)	University of Barcelona	1992-07-15	1991	Catalonia		western Med	Spain	Mediterranean	41.3333	2.61667	n/a	biopsy	n/a	Unknown	n/a	n/a	n/a	n/a	57.93		117.63			238.12	214.308
879	9211	Stenella Coeruleoalba	Striped dolphin	SD-Western Mediterranean Sea	BMA Tissue Bank(UB)	University of Barcelona	1992-07-15	1992	Catalonia		western Med	Spain	Mediterranean	41.3333	2.61667	n/a	biopsy	n/a	Unknown	n/a	n/a	n/a	n/a			82.62			164.83	148.347
880	9212	Stenella Coeruleoalba	Striped dolphin	SD-Western Mediterranean Sea	BMA Tissue Bank(UB)	University of Barcelona	1992-07-15	1992	Catalonia		western Med	Spain	Mediterranean	41.3333	2.61667	n/a	biopsy	n/a	Unknown	n/a	n/a	n/a	n/a			62.27			135.97	122.373
881	9213	Stenella Coeruleoalba	Striped dolphin	SD-Western Mediterranean Sea	BMA Tissue Bank(UB)	University of Barcelona	1992-07-15	1992	Catalonia		western Med	Spain	Mediterranean	41.3333	2.61667	n/a	biopsy	n/a	Unknown	n/a	n/a	n/a	n/a			73.98			172.96	155.664
882	c92-11	Stenella Coeruleoalba	Striped dolphin	SD-Western Mediterranean Sea	BMA Tissue Bank(UB)	University of Barcelona	1992-07-15	1992	Catalonia	cadaques	western Med	Spain	Mediterranean	41.3333	2.61667	n/a	biopsy	F	Unknown	n/a	n/a	n/a	n/a	36.07		57.44			135.62	122.058
883	c92-12	Stenella Coeruleoalba	Striped dolphin	SD-Western Mediterranean Sea	BMA Tissue Bank(UB)	University of Barcelona	1992-07-15	1992	Catalonia	cadaques	western Med	Spain	Mediterranean	41.3333	2.61667	n/a	biopsy	n/a	Unknown	n/a	n/a	n/a	n/a	52.14		66.82			157.2	141.48
884	c92-13	Stenella Coeruleoalba	Striped dolphin	SD-Western Mediterranean Sea	BMA Tissue Bank(UB)	University of Barcelona	1992-07-15	1992	Catalonia	cadaques	western Med	Spain	Mediterranean	41.3333	2.61667	n/a	biopsy	M	Unknown	n/a	n/a	n/a	n/a	27.24		61.9			147.18	132.462
885	9301	Stenella Coeruleoalba	Striped dolphin	SD-Western Mediterranean Sea	BMA Tissue Bank(UB)	University of Barcelona	1993-05-18	1993	Catalonia		western Med	Spain	Mediterranean	41.55	3.2	n/a	biopsy	M	Unknown	n/a	n/a	n/a	n/a	69.75		22.64			42.53	38.277
886	9302	Stenella Coeruleoalba	Striped dolphin	SD-Western Mediterranean Sea	BMA Tissue Bank(UB)	University of Barcelona	1993-05-18	1993	Catalonia		western Med	Spain	Mediterranean	41.55	3.2	n/a	biopsy	M	Unknown	n/a	n/a	n/a	n/a	64.81		42.99			130.82	117.738
887	9303	Stenella Coeruleoalba	Striped dolphin	SD-Western Mediterranean Sea	BMA Tissue Bank(UB)	University of Barcelona	1993-05-18	1993	Catalonia		western Med	Spain	Mediterranean	41.55	3.2	n/a	biopsy	M	Unknown	n/a	n/a	n/a	n/a	59.99		83.18			166.33	149.697
888	9304	Stenella Coeruleoalba	Striped dolphin	SD-Western Mediterranean Sea	BMA Tissue Bank(UB)	University of Barcelona	1993-06-08	1993	Catalonia		western Med	Spain	Mediterranean	41.4333	2.91667	n/a	biopsy	M	Unknown	n/a	n/a	n/a	n/a	65.57		33.58			68.78	61.902
889	9305	Stenella Coeruleoalba	Striped dolphin	SD-Western Mediterranean Sea	BMA Tissue Bank(UB)	University of Barcelona	1993-06-08	1993	Catalonia		western Med	Spain	Mediterranean	41.4333	2.91667	n/a	biopsy	M	Unknown	n/a	n/a	n/a	n/a	63.16		75.89			151.85	136.665
890	9306	Stenella Coeruleoalba	Striped dolphin	SD-Western Mediterranean Sea	BMA Tissue Bank(UB)	University of Barcelona	1993-06-08	1993	Catalonia		western Med	Spain	Mediterranean	41.4333	2.91667	n/a	biopsy	F	Unknown	n/a	n/a	n/a	n/a	72.78		33.81			65.49	58.941
891	9307	Stenella Coeruleoalba	Striped dolphin	SD-Western Mediterranean Sea	BMA Tissue Bank(UB)	University of Barcelona	1993-06-08	1993	Catalonia		western Med	Spain	Mediterranean	41.4333	2.91667	n/a	biopsy	F	Unknown	n/a	n/a	n/a	n/a	54.91		47.77			96.06	86.454
892	9308	Stenella Coeruleoalba	Striped dolphin	SD-Western Mediterranean Sea	BMA Tissue Bank(UB)	University of Barcelona	1993-06-08	1993	Catalonia		western Med	Spain	Mediterranean	41.4333	2.91667	n/a	biopsy	F	Unknown	n/a	n/a	n/a	n/a	59.88		50.91			94.78	85.302
893	9309	Stenella Coeruleoalba	Striped dolphin	SD-Western Mediterranean Sea	BMA Tissue Bank(UB)	University of Barcelona	1993-06-08	1993	Catalonia		western Med	Spain	Mediterranean	41.4333	2.91667	n/a	biopsy	M	Unknown	n/a	n/a	n/a	n/a	52.67		60.96			121.7	109.53
894	9310	Stenella Coeruleoalba	Striped dolphin	SD-Western Mediterranean Sea	BMA Tissue Bank(UB)	University of Barcelona	1993-06-08	1993	Catalonia		western Med	Spain	Mediterranean	41.4333	2.91667	n/a	biopsy	M	Unknown	n/a	n/a	n/a	n/a	54.58		24.52			47.77	42.993
895	9311	Stenella Coeruleoalba	Striped dolphin	SD-Western Mediterranean Sea	BMA Tissue Bank(UB)	University of Barcelona	1993-06-08	1993	Catalonia		western Med	Spain	Mediterranean	41.4333	2.91667	n/a	biopsy	M	Unknown	n/a	n/a	n/a	n/a	49.93		46.22			90.38	81.342
896	9312	Stenella Coeruleoalba	Striped dolphin	SD-Western Mediterranean Sea	BMA Tissue Bank(UB)	University of Barcelona	1993-06-08	1993	Catalonia		western Med	Spain	Mediterranean	41.4333	2.91667	n/a	biopsy	M	Unknown	n/a	n/a	n/a	n/a	63.6		59.6			121.57	109.413
897	9313	Stenella Coeruleoalba	Striped dolphin	SD-Western Mediterranean Sea	BMA Tissue Bank(UB)	University of Barcelona	1993-06-08	1993	Catalonia		western Med	Spain	Mediterranean	41.3333	2.98333	n/a	biopsy	M	Unknown	n/a	n/a	n/a	n/a	56.16		54.77			110.99	99.891
898	9314	Stenella Coeruleoalba	Striped dolphin	SD-Western Mediterranean Sea	BMA Tissue Bank(UB)	University of Barcelona	1993-06-08	1993	Catalonia		western Med	Spain	Mediterranean	41.3333	2.98333	n/a	biopsy	M	Unknown	n/a	n/a	n/a	n/a	63.3		31.64			62.59	56.331
899	9315	Stenella Coeruleoalba	Striped dolphin	SD-Western Mediterranean Sea	BMA Tissue Bank(UB)	University of Barcelona	1993-06-08	1993	Catalonia		western Med	Spain	Mediterranean	41.3333	2.98333	n/a	biopsy	M	Unknown	n/a	n/a	n/a	n/a	73.08		23.05			44.98	40.482
900	9316	Stenella Coeruleoalba	Striped dolphin	SD-Western Mediterranean Sea	BMA Tissue Bank(UB)	University of Barcelona	1993-06-08	1993	Catalonia		western Med	Spain	Mediterranean	41.3333	2.98333	n/a	biopsy	M	Unknown	n/a	n/a	n/a	n/a	51.88		49.79			101.44	91.296
901	9317	Stenella Coeruleoalba	Striped dolphin	SD-Western Mediterranean Sea	BMA Tissue Bank(UB)	University of Barcelona	1993-06-08	1993	Catalonia		western Med	Spain	Mediterranean	41.3333	2.98333	n/a	biopsy	M	Unknown	n/a	n/a	n/a	n/a	58.88		11.26			21.9	19.71
902	9318	Stenella Coeruleoalba	Striped dolphin	SD-Western Mediterranean Sea	BMA Tissue Bank(UB)	University of Barcelona	1993-06-08	1993	Catalonia		western Med	Spain	Mediterranean	41.3333	2.98333	n/a	biopsy	M	Unknown	n/a	n/a	n/a	n/a	60.1		58.22			113.65	102.285
903	9319	Stenella Coeruleoalba	Striped dolphin	SD-Western Mediterranean Sea	BMA Tissue Bank(UB)	University of Barcelona	1993-06-08	1993	Catalonia		western Med	Spain	Mediterranean	41.3333	2.98333	n/a	biopsy	F	Unknown	n/a	n/a	n/a	n/a	50.74		35.43			70.41	63.369
904	9320	Stenella Coeruleoalba	Striped dolphin	SD-Western Mediterranean Sea	BMA Tissue Bank(UB)	University of Barcelona	1993-06-08	1993	Catalonia		western Med	Spain	Mediterranean	41.3333	2.98333	n/a	biopsy	F	Unknown	n/a	n/a	n/a	n/a	58.07		74.2			155.87	140.283
905	9321	Stenella Coeruleoalba	Striped dolphin	SD-Western Mediterranean Sea	BMA Tissue Bank(UB)	University of Barcelona	1993-06-08	1993	Catalonia		western Med	Spain	Mediterranean	41.3333	2.98333	n/a	biopsy	F	Unknown	n/a	n/a	n/a	n/a	63.08		55.48			111.17	100.053
906	9322	Stenella Coeruleoalba	Striped dolphin	SD-Western Mediterranean Sea	BMA Tissue Bank(UB)	University of Barcelona	1993-06-08	1993	Catalonia		western Med	Spain	Mediterranean	41.3333	2.98333	n/a	biopsy	M	Unknown	n/a	n/a	n/a	n/a	55.15		134.36			207.96	187.164
907	9323	Stenella Coeruleoalba	Striped dolphin	SD-Western Mediterranean Sea	BMA Tissue Bank(UB)	University of Barcelona	1993-06-08	1993	Catalonia		western Med	Spain	Mediterranean	41.3333	2.98333	n/a	biopsy	M	Unknown	n/a	n/a	n/a	n/a	55.85		46.54			93.82	84.438
908	9325	Stenella Coeruleoalba	Striped dolphin	SD-Western Mediterranean Sea	BMA Tissue Bank(UB)	University of Barcelona	1993-06-08	1993	Catalonia		western Med	Spain	Mediterranean	41.3333	2.98333	n/a	biopsy	F	Unknown	n/a	n/a	n/a	n/a	59.46		27.06			52.76	47.484
909	9326	Stenella Coeruleoalba	Striped dolphin	SD-Western Mediterranean Sea	BMA Tissue Bank(UB)	University of Barcelona	1993-06-08	1993	Catalonia		western Med	Spain	Mediterranean	41.3333	2.98333	n/a	biopsy	M	Unknown	n/a	n/a	n/a	n/a	59.64		53.75			109.18	98.262
910	9327	Stenella Coeruleoalba	Striped dolphin	SD-Western Mediterranean Sea	BMA Tissue Bank(UB)	University of Barcelona	1993-06-08	1993	Catalonia		western Med	Spain	Mediterranean	41.3333	2.98333	n/a	biopsy	M	Unknown	n/a	n/a	n/a	n/a	62.05		30.86			62.44	56.196
911	9329	Stenella Coeruleoalba	Striped dolphin	SD-Western Mediterranean Sea	BMA Tissue Bank(UB)	University of Barcelona	1993-06-08	1993	Catalonia		western Med	Spain	Mediterranean	41.3333	2.98333	n/a	biopsy	M	Unknown	n/a	n/a	n/a	n/a	43.56		102.33			203.1	182.79
912	9330	Stenella Coeruleoalba	Striped dolphin	SD-Western Mediterranean Sea	BMA Tissue Bank(UB)	University of Barcelona	1993-06-08	1993	Catalonia		western Med	Spain	Mediterranean	41.3333	2.98333	n/a	biopsy	M	Unknown	n/a	n/a	n/a	n/a	65.43		82.69			158.24	142.416
913	9331	Stenella Coeruleoalba	Striped dolphin	SD-Western Mediterranean Sea	BMA Tissue Bank(UB)	University of Barcelona	1993-06-08	1993	Catalonia		western Med	Spain	Mediterranean	41.3333	2.98333	n/a	biopsy	F	Unknown	n/a	n/a	n/a	n/a	47.74		57.85			117.72	105.948
914	9332	Stenella Coeruleoalba	Striped dolphin	SD-Western Mediterranean Sea	BMA Tissue Bank(UB)	University of Barcelona	1993-06-08	1993	Catalonia		western Med	Spain	Mediterranean	41.3333	2.98333	n/a	biopsy	M	Unknown	n/a	n/a	n/a	n/a	59.77		52.7			109.87	98.883
915	9333	Stenella Coeruleoalba	Striped dolphin	SD-Western Mediterranean Sea	BMA Tissue Bank(UB)	University of Barcelona	1993-06-08	1993	Catalonia		western Med	Spain	Mediterranean	41.3333	2.98333	n/a	biopsy	n/a	Unknown	n/a	n/a	n/a	n/a	51.56		35.72			73.28	65.952
916	9335	Stenella Coeruleoalba	Striped dolphin	SD-Western Mediterranean Sea	BMA Tissue Bank(UB)	University of Barcelona	1993-06-08	1993	Catalonia		western Med	Spain	Mediterranean	41.3333	2.98333	n/a	biopsy	M	Unknown	n/a	n/a	n/a	n/a	39.87		74.65			144.55	130.095
917	9336	Stenella Coeruleoalba	Striped dolphin	SD-Western Mediterranean Sea	BMA Tissue Bank(UB)	University of Barcelona	1993-06-09	1993	Catalonia		western Med	Spain	Mediterranean	41.15	2.71667	n/a	biopsy	M	Unknown	n/a	n/a	n/a	n/a	67.9		40.99			80.02	72.018
918	9337	Stenella Coeruleoalba	Striped dolphin	SD-Western Mediterranean Sea	BMA Tissue Bank(UB)	University of Barcelona	1993-06-09	1993	Catalonia		western Med	Spain	Mediterranean	41.15	2.71667	n/a	biopsy	F	Unknown	n/a	n/a	n/a	n/a	49.67		60.33			121.07	108.963
919	20001	Stenella Coeruleoalba	Striped dolphin	SD-Western Mediterranean Sea	BMA Tissue Bank(UB)	University of Barcelona	2000-07-15	2000	Catalonia		western Med	Spain	Mediterranean	42.3833	3.83333	n/a	biopsy	n/a	Unknown	n/a	n/a	n/a	n/a	5.33		50.19			101.51	91.359
920	20002	Stenella Coeruleoalba	Striped dolphin	SD-Western Mediterranean Sea	BMA Tissue Bank(UB)	University of Barcelona	2000-07-15	2000	Catalonia		western Med	Spain	Mediterranean	42.3833	3.83333	n/a	biopsy	n/a	Unknown	n/a	n/a	n/a	n/a	25.53		31.25			61.93	55.737
921	20003	Stenella Coeruleoalba	Striped dolphin	SD-Western Mediterranean Sea	BMA Tissue Bank(UB)	University of Barcelona	2000-07-15	2000	Catalonia		western Med	Spain	Mediterranean	42.3833	3.83333	n/a	biopsy	n/a	Unknown	n/a	n/a	n/a	n/a	19.05		53.09			97.64	87.876
922	20004	Stenella Coeruleoalba	Striped dolphin	SD-Western Mediterranean Sea	BMA Tissue Bank(UB)	University of Barcelona	2000-07-15	2000	Catalonia		western Med	Spain	Mediterranean	42.3833	3.83333	n/a	biopsy	n/a	Unknown	n/a	n/a	n/a	n/a	27.4		49.54			93.95	84.555
923	20005	Stenella Coeruleoalba	Striped dolphin	SD-Western Mediterranean Sea	BMA Tissue Bank(UB)	University of Barcelona	2000-07-15	2000	Catalonia		western Med	Spain	Mediterranean	42.3833	3.83333	n/a	biopsy	n/a	Unknown	n/a	n/a	n/a	n/a	47.06		27.71			53.09	47.781
924	20006	Stenella Coeruleoalba	Striped dolphin	SD-Western Mediterranean Sea	BMA Tissue Bank(UB)	University of Barcelona	2000-07-15	2000	Catalonia		western Med	Spain	Mediterranean	42.3833	3.83333	n/a	biopsy	n/a	Unknown	n/a	n/a	n/a	n/a	41.38		73.85			134.28	120.852
925	2001-7	Stenella Coeruleoalba	Striped dolphin	SD-Western Mediterranean Sea	BMA Tissue Bank(UB)	University of Barcelona	2001-05-15	2001	Catalonia		western Med	Spain	Mediterranean	42.3833	3.83333	n/a	biopsy	n/a	Unknown	n/a	n/a	n/a	n/a	40.82		21.89			39.97	35.973
926	2001-8	Stenella Coeruleoalba	Striped dolphin	SD-Western Mediterranean Sea	BMA Tissue Bank(UB)	University of Barcelona	15/05/2001	2001	Catalonia		western Med	Spain	Mediterranean	42.3833	3.83333	n/a	biopsy	n/a	Unknown	n/a	n/a	n/a	n/a	55.55		27.5			54.6	49.14
927	2001-9	Stenella Coeruleoalba	Striped dolphin	SD-Western Mediterranean Sea	BMA Tissue Bank(UB)	University of Barcelona	15/05/2001	2001	Catalonia		western Med	Spain	Mediterranean	42.3833	3.83333	n/a	biopsy	n/a	Unknown	n/a	n/a	n/a	n/a	52.07		49.79			96.58	86.922
928	2001-10	Stenella Coeruleoalba	Striped dolphin	SD-Western Mediterranean Sea	BMA Tissue Bank(UB)	University of Barcelona	15/05/2001	2001	Catalonia		western Med	Spain	Mediterranean	42.3833	3.83333	n/a	biopsy	n/a	Unknown	n/a	n/a	n/a	n/a	69.49		18.26			34.58	31.122
929	2001-11	Stenella Coeruleoalba	Striped dolphin	SD-Western Mediterranean Sea	BMA Tissue Bank(UB)	University of Barcelona	15/05/2001	2001	Catalonia		western Med	Spain	Mediterranean	42.3833	3.83333	n/a	biopsy	n/a	Unknown	n/a	n/a	n/a	n/a	80		17.54			30.02	27.018
930	2001-12	Stenella Coeruleoalba	Striped dolphin	SD-Western Mediterranean Sea	BMA Tissue Bank(UB)	University of Barcelona	15/05/2001	2001	Catalonia		western Med	Spain	Mediterranean	42.3833	3.83333	n/a	biopsy	n/a	Unknown	n/a	n/a	n/a	n/a	52.7		23.4			45.61	41.049
931	2001-13	Stenella Coeruleoalba	Striped dolphin	SD-Western Mediterranean Sea	BMA Tissue Bank(UB)	University of Barcelona	15/05/2001	2001	Catalonia		western Med	Spain	Mediterranean	42.3833	3.83333	n/a	biopsy	n/a	Unknown	n/a	n/a	n/a	n/a	52.71		37.97			71.05	63.945
932	2001-14	Stenella Coeruleoalba	Striped dolphin	SD-Western Mediterranean Sea	BMA Tissue Bank(UB)	University of Barcelona	15/05/2001	2001	Catalonia		western Med	Spain	Mediterranean	42.3833	3.83333	n/a	biopsy	n/a	Unknown	n/a	n/a	n/a	n/a	64.04		42.39			79.58	71.622
933	2001-15	Stenella Coeruleoalba	Striped dolphin	SD-Western Mediterranean Sea	BMA Tissue Bank(UB)	University of Barcelona	15/05/2001	2001	Catalonia		western Med	Spain	Mediterranean	42.3833	3.83333	n/a	biopsy	n/a	Unknown	n/a	n/a	n/a	n/a	59.8		37.34			72.32	65.088
934	2001-16	Stenella Coeruleoalba	Striped dolphin	SD-Western Mediterranean Sea	BMA Tissue Bank(UB)	University of Barcelona	15/05/2001	2001	Catalonia		western Med	Spain	Mediterranean	42.3833	3.83333	n/a	biopsy	n/a	Unknown	n/a	n/a	n/a	n/a	48.29		20.91			40.62	36.558
935	2001-17	Stenella Coeruleoalba	Striped dolphin	SD-Western Mediterranean Sea	BMA Tissue Bank(UB)	University of Barcelona	15/05/2001	2001	Catalonia		western Med	Spain	Mediterranean	42.3833	3.83333	n/a	biopsy	n/a	Unknown	n/a	n/a	n/a	n/a			31.11			60.51	54.459
936	2001-18	Stenella Coeruleoalba	Striped dolphin	SD-Western Mediterranean Sea	BMA Tissue Bank(UB)	University of Barcelona	15/05/2001	2001	Catalonia		western Med	Spain	Mediterranean	42.3833	3.83333	n/a	biopsy	n/a	Unknown	n/a	n/a	n/a	n/a	8.22		52.74			92.64	83.376
937	2001-19	Stenella Coeruleoalba	Striped dolphin	SD-Western Mediterranean Sea	BMA Tissue Bank(UB)	University of Barcelona	15/05/2001	2001	Catalonia		western Med	Spain	Mediterranean	42.3833	3.83333	n/a	biopsy	n/a	Unknown	n/a	n/a	n/a	n/a	85.11		16.85			29.58	26.622
938	2001-20	Stenella Coeruleoalba	Striped dolphin	SD-Western Mediterranean Sea	BMA Tissue Bank(UB)	University of Barcelona	15/05/2001	2001	Catalonia		western Med	Spain	Mediterranean	42.3833	3.83333	n/a	biopsy	n/a	Unknown	n/a	n/a	n/a	n/a	73.54		21.65			43.91	39.519
939	2001-21	Stenella Coeruleoalba	Striped dolphin	SD-Western Mediterranean Sea	BMA Tissue Bank(UB)	University of Barcelona	15/06/2001	2001	Catalonia		western Med	Spain	Mediterranean	42.3833	3.83333	n/a	biopsy	n/a	Unknown	n/a	n/a	n/a	n/a	67.31		29.68			57.21	51.489
940	2001-22	Stenella Coeruleoalba	Striped dolphin	SD-Western Mediterranean Sea	BMA Tissue Bank(UB)	University of Barcelona	15/06/2001	2001	Catalonia		western Med	Spain	Mediterranean	42.3833	3.83333	n/a	biopsy	n/a	Unknown	n/a	n/a	n/a	n/a	68.34		20.01			39.65	35.685
941	2001-23	Stenella Coeruleoalba	Striped dolphin	SD-Western Mediterranean Sea	BMA Tissue Bank(UB)	University of Barcelona	15/06/2001	2001	Catalonia		western Med	Spain	Mediterranean	42.3833	3.83333	n/a	biopsy	n/a	Unknown	n/a	n/a	n/a	n/a	61.11		27.41			55.4	49.86
942	2001-24	Stenella Coeruleoalba	Striped dolphin	SD-Western Mediterranean Sea	BMA Tissue Bank(UB)	University of Barcelona	15/06/2001	2001	Catalonia		western Med	Spain	Mediterranean	42.3833	3.83333	n/a	biopsy	n/a	Unknown	n/a	n/a	n/a	n/a	67.25		19.42			37.7	33.93
943	2001-25	Stenella Coeruleoalba	Striped dolphin	SD-Western Mediterranean Sea	BMA Tissue Bank(UB)	University of Barcelona	15/06/2001	2001	Catalonia		western Med	Spain	Mediterranean	42.3833	3.83333	n/a	biopsy	n/a	Unknown	n/a	n/a	n/a	n/a	59.57		8.67			14.47	13.023
944	2001-26	Stenella Coeruleoalba	Striped dolphin	SD-Western Mediterranean Sea	BMA Tissue Bank(UB)	University of Barcelona	15/06/2001	2001	Catalonia		western Med	Spain	Mediterranean	42.3833	3.83333	n/a	biopsy	n/a	Unknown	n/a	n/a	n/a	n/a	88.37		26.39			48.46	43.614
945	2001-27	Stenella Coeruleoalba	Striped dolphin	SD-Western Mediterranean Sea	BMA Tissue Bank(UB)	University of Barcelona	15/06/2001	2001	Catalonia		western Med	Spain	Mediterranean	42.3833	3.83333	n/a	biopsy	n/a	Unknown	n/a	n/a	n/a	n/a	50.39		23.49			45.46	40.914
946	2001-28	Stenella Coeruleoalba	Striped dolphin	SD-Western Mediterranean Sea	BMA Tissue Bank(UB)	University of Barcelona	15/06/2001	2001	Catalonia		western Med	Spain	Mediterranean	42.3833	3.83333	n/a	biopsy	n/a	Unknown	n/a	n/a	n/a	n/a	66.66		21.49			41.25	37.125
947	2001-29	Stenella Coeruleoalba	Striped dolphin	SD-Western Mediterranean Sea	BMA Tissue Bank(UB)	University of Barcelona	15/06/2001	2001	Catalonia		western Med	Spain	Mediterranean	42.3833	3.83333	n/a	biopsy	n/a	Unknown	n/a	n/a	n/a	n/a	25		17.69			31.74	28.566
948	2001-30	Stenella Coeruleoalba	Striped dolphin	SD-Western Mediterranean Sea	BMA Tissue Bank(UB)	University of Barcelona	15/06/2001	2001	Catalonia		western Med	Spain	Mediterranean	42.3833	3.83333	n/a	biopsy	n/a	Unknown	n/a	n/a	n/a	n/a	52.83		17.66			33.33	29.997
949	2001-31	Stenella Coeruleoalba	Striped dolphin	SD-Western Mediterranean Sea	BMA Tissue Bank(UB)	University of Barcelona	15/06/2001	2001	Catalonia		western Med	Spain	Mediterranean	42.3833	3.83333	n/a	biopsy	n/a	Unknown	n/a	n/a	n/a	n/a	45.98		55.86			99.9	89.91
950	2001-32	Stenella Coeruleoalba	Striped dolphin	SD-Western Mediterranean Sea	BMA Tissue Bank(UB)	University of Barcelona	15/06/2001	2001	Catalonia		western Med	Spain	Mediterranean	42.3833	3.83333	n/a	biopsy	n/a	Unknown	n/a	n/a	n/a	n/a	55.91		21.99			39.83	35.847
951	2001-33	Stenella Coeruleoalba	Striped dolphin	SD-Western Mediterranean Sea	BMA Tissue Bank(UB)	University of Barcelona	15/07/2001	2001	Catalonia		western Med	Spain	Mediterranean	42.3833	3.83333	n/a	biopsy	n/a	Unknown	n/a	n/a	n/a	n/a	64.76		18.75			34.91	31.419
952	2001-34	Stenella Coeruleoalba	Striped dolphin	SD-Western Mediterranean Sea	BMA Tissue Bank(UB)	University of Barcelona	15/07/2001	2001	Catalonia		western Med	Spain	Mediterranean	42.3833	3.83333	n/a	biopsy	n/a	Unknown	n/a	n/a	n/a	n/a	61.54		19.12			34.25	30.825
953	2001-35	Stenella Coeruleoalba	Striped dolphin	SD-Western Mediterranean Sea	BMA Tissue Bank(UB)	University of Barcelona	15/07/2001	2001	Catalonia		western Med	Spain	Mediterranean	42.3833	3.83333	n/a	biopsy	n/a	Unknown	n/a	n/a	n/a	n/a	94.12		18.31			33.96	30.564
954	2001-36	Stenella Coeruleoalba	Striped dolphin	SD-Western Mediterranean Sea	BMA Tissue Bank(UB)	University of Barcelona	15/07/2001	2001	Catalonia		western Med	Spain	Mediterranean	42.3833	3.83333	n/a	biopsy	n/a	Unknown	n/a	n/a	n/a	n/a	36.06		38.09			78.1	70.29
955	2001-37	Stenella Coeruleoalba	Striped dolphin	SD-Western Mediterranean Sea	BMA Tissue Bank(UB)	University of Barcelona	15/07/2001	2001	Catalonia		western Med	Spain	Mediterranean	42.3833	3.83333	n/a	biopsy	n/a	Unknown	n/a	n/a	n/a	n/a	46.1		39.09			76.83	69.147
956	2002-1	Stenella Coeruleoalba	Striped dolphin	SD-Western Mediterranean Sea	BMA Tissue Bank(UB)	University of Barcelona	2002-07-15	2002	Catalonia		western Med	Spain	Mediterranean	40.8	3.33333	n/a	biopsy	n/a	Unknown	n/a	n/a	n/a	n/a	46.87		32.45			63.32	56.988
957	2002-2	Stenella Coeruleoalba	Striped dolphin	SD-Western Mediterranean Sea	BMA Tissue Bank(UB)	University of Barcelona	2002-07-15	2002	Catalonia		western Med	Spain	Mediterranean	40.8	3.33333	n/a	biopsy	n/a	Unknown	n/a	n/a	n/a	n/a	54.69		29.05			56.77	51.093
958	2002-3	Stenella Coeruleoalba	Striped dolphin	SD-Western Mediterranean Sea	BMA Tissue Bank(UB)	University of Barcelona	2002-07-15	2002	Catalonia		western Med	Spain	Mediterranean	40.8	3.33333	n/a	biopsy	n/a	Unknown	n/a	n/a	n/a	n/a	66.93		51.77			98.63	88.767
959	2002-4	Stenella Coeruleoalba	Striped dolphin	SD-Western Mediterranean Sea	BMA Tissue Bank(UB)	University of Barcelona	2002-07-15	2002	Catalonia		western Med	Spain	Mediterranean	40.8	3.33333	n/a	biopsy	n/a	Unknown	n/a	n/a	n/a	n/a	51.51		45.39			85.26	76.734
960	2002-5	Stenella Coeruleoalba	Striped dolphin	SD-Western Mediterranean Sea	BMA Tissue Bank(UB)	University of Barcelona	2002-07-15	2002	Catalonia		western Med	Spain	Mediterranean	40.8	3.33333	n/a	biopsy	n/a	Unknown	n/a	n/a	n/a	n/a	65.2		39.82			75.53	67.977
1000	9044	Stenella Coeruleoalba	Striped dolphin	SD-Western Mediterranean Sea	BMA Tissue Bank(UB)	University of Barcelona	1990-09-25	1990	Catalonia	Platja d'Aro	western Med	Spain	Mediterranean	41.7833	3.1	81	dead stranded	F	Immature	freshly dead (code 2a)	n/a	n/a	5.1	54.33					791.67	712.503
997	9041	Stenella Coeruleoalba	Striped dolphin	SD-Western Mediterranean Sea	BMA Tissue Bank(UB)	University of Barcelona	1990-09-21	1990	Catalonia	Port de la selva	western Med	Spain	Mediterranean	42.35	3.25	88	dead stranded	F	Immature	freshly dead (code 2a)	n/a	n/a	8.5	19.26					1398.22	1258.4
1072	V2007-8	Stenella Coeruleoalba	Striped dolphin	SD-Western Mediterranean Sea	BMA Tissue Bank(UB)	University of Barcelona	2007-09-20	2007	Valencia	La Vila	western Med	Spain	Mediterranean	39.9167	0	91	dead stranded	F	Immature	freshly dead (code 2a)	n/a	n/a	n/a	63.6574		8.31			19.0877	17.179
980	9024	Stenella Coeruleoalba	Striped dolphin	SD-Western Mediterranean Sea	BMA Tissue Bank(UB)	University of Barcelona	1990-09-01	1990	Catalonia	Salou	western Med	Spain	Mediterranean	41.05	1.13333	98	dead stranded	F	Immature	freshly dead (code 2a)	n/a	n/a	8	67.27					394.8	355.32
1054	P2004-1	Stenella Coeruleoalba	Striped dolphin	SD-Western Mediterranean Sea	BMA Tissue Bank(UB)	University of Barcelona	2004-03-19	2004	Balearic Islands	Punta alcudia	western Med	Spain	Mediterranean	39.85	3.21667	102	dead stranded	F	Immature	advanced decomposition (4)	n/a	n/a	12	79.3125		14.8913			32.5967	29.337
1066	2007-9	Stenella Coeruleoalba	Striped dolphin	SD-Western Mediterranean Sea	BMA Tissue Bank(UB)	University of Barcelona	2007-09-25	2007	Catalonia	Port de la selva	western Med	Spain	Mediterranean	42.35	3.25	104	dead stranded	F	Immature	freshly dead (code 2a)	n/a	n/a	9.8	76.0608		29.1459			53.4675	48.1207
1039	VSC9207	Stenella Coeruleoalba	Striped dolphin	SD-Western Mediterranean Sea	BMA Tissue Bank(UB)	University of Barcelona	1992-04-27	1992	Catalonia	Malgrat de Mar	western Med	Spain	Mediterranean	41.6167	2.75	136	dead stranded	F	Immature	freshly dead (code 2a)	n/a	n/a	40	69.92		28.675			56.41	50.769
1060	2007-10	Stenella Coeruleoalba	Striped dolphin	SD-Western Mediterranean Sea	BMA Tissue Bank(UB)	University of Barcelona	2007-10-27	2007	Catalonia		western Med	Spain	Mediterranean			155	dead stranded	F	Immature	freshly dead (code 2a)	n/a	n/a	38.3	74.7549		8.02801			14.1423	12.7281
1001	9045	Stenella Coeruleoalba	Striped dolphin	SD-Western Mediterranean Sea	BMA Tissue Bank(UB)	University of Barcelona	1990-09-26	1990	Catalonia	Delta del ebre	western Med	Spain	Mediterranean	40.5833	0.76667	163	dead stranded	F	Immature	freshly dead (code 2a)	n/a	n/a	47.5	43.6					711.34	640.206
1013	9057	Stenella Coeruleoalba	Striped dolphin	SD-Western Mediterranean Sea	BMA Tissue Bank(UB)	University of Barcelona	1990-10-01	1990	Catalonia	Castello d'empuries	western Med	Spain	Mediterranean	42.2167	3.13333	166	dead stranded	F	Immature	freshly dead (code 2a)	n/a	n/a	41	79.21					273.32	245.988
1044	VSC9305	Stenella Coeruleoalba	Striped dolphin	SD-Western Mediterranean Sea	BMA Tissue Bank(UB)	University of Barcelona	1993-04-27	1993	Catalonia	Roda de Bara	western Med	Spain	Mediterranean	41.15	1.46667	169	dead stranded	F	Immature	moderate-advanced decomposition (code 3-4)	n/a	n/a	40	65.23		111.465			224.83	202.347
1022	9066	Stenella Coeruleoalba	Striped dolphin	SD-Western Mediterranean Sea	BMA Tissue Bank(UB)	University of Barcelona	1990-10-22	1990	Catalonia	Cadaques	western Med	Spain	Mediterranean	42.2667	3.3	172	dead stranded	F	Immature	freshly dead (code 2a)	n/a	n/a	50	66.34					960.1	864.09
988	9032	Stenella Coeruleoalba	Striped dolphin	SD-Western Mediterranean Sea	BMA Tissue Bank(UB)	University of Barcelona	1990-09-10	1990	Catalonia	PortBou	western Med	Spain	Mediterranean	42.35	3.23333	175	dead stranded	F	Immature	freshly dead (code 2a)	n/a	n/a	46	74.04					223.91	201.519
1042	VSC9302	Stenella Coeruleoalba	Striped dolphin	SD-Western Mediterranean Sea	BMA Tissue Bank(UB)	University of Barcelona	1993-03-19	1993	Catalonia	Estartit	western Med	Spain	Mediterranean	42.0333	3.21667	175	dead stranded	F	Immature	freshly dead (code 2a)	n/a	n/a	68	67.6		64.875			126.6	113.94
1048	VSC9309	Stenella Coeruleoalba	Striped dolphin	SD-Western Mediterranean Sea	BMA Tissue Bank(UB)	University of Barcelona	1993-07-06	1993	Catalonia	Playa Larga Tarragona	western Med	Spain	Mediterranean	41.3667	2.2	175	dead stranded	F	Immature	freshly dead (code 2a)	n/a	n/a	n/a	57.63		379.425			769.16	692.244
999	9043	Stenella Coeruleoalba	Striped dolphin	SD-Western Mediterranean Sea	BMA Tissue Bank(UB)	University of Barcelona	1990-09-22	1990	Catalonia	L'Estartit	western Med	Spain	Mediterranean	42.0333	3.21667	180	dead stranded	F	Immature	freshly dead (code 2a)	n/a	n/a	60	50.68					567.48	510.732
1062	2007-3	Stenella Coeruleoalba	Striped dolphin	SD-Western Mediterranean Sea	BMA Tissue Bank(UB)	University of Barcelona	2007-08-20	2007	Catalonia	Roda de Bara	western Med	Spain	Mediterranean	41.1664	1.46773	180	dead stranded	F	Immature	freshly dead (code 2a)	n/a	n/a	49	60.1113		77.1881			143.349	129.014
1002	9046	Stenella Coeruleoalba	Striped dolphin	SD-Western Mediterranean Sea	BMA Tissue Bank(UB)	University of Barcelona	1990-09-26	1990	Catalonia	barcelona	western Med	Spain	Mediterranean	41.35	2.2	182	dead stranded	F	Mature	freshly dead (code 2a)	n/a	n/a	58	16.57					328.83	295.947
1017	9061	Stenella Coeruleoalba	Striped dolphin	SD-Western Mediterranean Sea	BMA Tissue Bank(UB)	University of Barcelona	1990-10-11	1990	Catalonia	cambrils	western Med	Spain	Mediterranean	40.05	1.06667	182	dead stranded	F	Mature	freshly dead (code 2a)	n/a	n/a	49	55.67					963.46	867.114
1046	VSC9307	Stenella Coeruleoalba	Striped dolphin	SD-Western Mediterranean Sea	BMA Tissue Bank(UB)	University of Barcelona	1993-05-13	1993	Catalonia	Delta del Ebro	western Med	Spain	Mediterranean	40.5833	0.76667	184	dead stranded	F	Immature	freshly dead (code 2a)	n/a	n/a	57	57.6		92.455			187.14	168.426
992	9036	Stenella Coeruleoalba	Striped dolphin	SD-Western Mediterranean Sea	BMA Tissue Bank(UB)	University of Barcelona	1990-09-15	1990	Catalonia	Vilaseca	western Med	Spain	Mediterranean	41.05	1.11667	187	dead stranded	F	Mature	freshly dead (code 2a)	n/a	n/a	63	33.16					356.74	321.066
1012	9056	Stenella Coeruleoalba	Striped dolphin	SD-Western Mediterranean Sea	BMA Tissue Bank(UB)	University of Barcelona	1990-10-01	1990	Catalonia	Palamos	western Med	Spain	Mediterranean	41.8167	3.11667	187	dead stranded	F	Mature	Moderate decomposition (code 3)	n/a	n/a	64	49.7					511	459.9
1016	9060	Stenella Coeruleoalba	Striped dolphin	SD-Western Mediterranean Sea	BMA Tissue Bank(UB)	University of Barcelona	1990-10-07	1990	Catalonia	Tarragona	western Med	Spain	Mediterranean	41.3667	2.2	187	dead stranded	F	Mature	freshly dead (code 2a)	n/a	n/a	74	65.07					1008.07	907.263
976	9020	Stenella Coeruleoalba	Striped dolphin	SD-Western Mediterranean Sea	BMA Tissue Bank(UB)	University of Barcelona	1990-08-31	1990	Catalonia	Castelldefels	western Med	Spain	Mediterranean	41.25	1.96667	189	dead stranded	F	Immature	freshly dead (code 2a)	n/a	n/a	59	56.64					592.84	533.556
1075	2008-6	Stenella Coeruleoalba	Striped dolphin	SD-Western Mediterranean Sea	BMA Tissue Bank(UB)	University of Barcelona	2008-04-15	2008	Catalonia	Roses	western Med	Spain	Mediterranean	42.25	3.16667	189	dead stranded	F	Immature	freshly dead (code 2a)	n/a	n/a	61.74	49.511		17.021			30.1642	27.1478
1037	VSC9204	Stenella Coeruleoalba	Striped dolphin	SD-Western Mediterranean Sea	BMA Tissue Bank(UB)	University of Barcelona	1992-03-23	1992	Catalonia	Sant Antoni de Calonge	western Med	Spain	Mediterranean	41.8333	3.08333	190	dead stranded	F	Immature	freshly dead (code 2a)	n/a	n/a	90	50.26		20.155			45.45	40.905
1050	VSC9402	Stenella Coeruleoalba	Striped dolphin	SD-Western Mediterranean Sea	BMA Tissue Bank(UB)	University of Barcelona	1994-04-13	1994	Catalonia	Playa calderó Delta Ebro	western Med	Spain	Mediterranean	40.5833	0.76667	190	dead stranded	F	Immature	freshly dead (code 2a)	n/a	n/a	n/a	74.75		33.21			73.54	66.186
1040	VSC9208	Stenella Coeruleoalba	Striped dolphin	SD-Western Mediterranean Sea	BMA Tissue Bank(UB)	University of Barcelona	1992-08-24	1992	Catalonia	Fangar. Delta ebre	western Med	Spain	Mediterranean	40.7667	0.8	191	dead stranded	F	Immature	Moderate decomposition (code 3)	n/a	n/a	85	29.89		40.415			92.68	83.412
972	9014	Stenella Coeruleoalba	Striped dolphin	SD-Western Mediterranean Sea	BMA Tissue Bank(UB)	University of Barcelona	1990-08-18	1990	Valencia	El Saler	western Med	Spain	Mediterranean	39.4167	0.31667	192	dead stranded	F	Mature	freshly dead (code 2a)	n/a	n/a	59	64.7					193.02	173.718
979	9023	Stenella Coeruleoalba	Striped dolphin	SD-Western Mediterranean Sea	BMA Tissue Bank(UB)	University of Barcelona	1990-09-01	1990	Catalonia	Vilassar de mar	western Med	Spain	Mediterranean	42.5	2.38333	193	dead stranded	F	Immature	freshly dead (code 2a)	n/a	n/a	67	60.61					377.3	339.57
1018	9062	Stenella Coeruleoalba	Striped dolphin	SD-Western Mediterranean Sea	BMA Tissue Bank(UB)	University of Barcelona	1990-10-16	1990	Catalonia	Mataro	western Med	Spain	Mediterranean	41.5167	2.45	193	dead stranded	F	Mature	freshly dead (code 2a)	n/a	n/a	64	31.91					1309.66	1178.69
1030	9106	Stenella Coeruleoalba	Striped dolphin	SD-Western Mediterranean Sea	BMA Tissue Bank(UB)	University of Barcelona	1991-06-17	1991	Catalonia	Sant Pol	western Med	Spain	Mediterranean	41.5833	2.61667	193	dead stranded	F	Immature	freshly dead (code 2a)	n/a	n/a	74	48.31					1525.35	1372.82
1036	VSC9203	Stenella Coeruleoalba	Striped dolphin	SD-Western Mediterranean Sea	BMA Tissue Bank(UB)	University of Barcelona	1992-03-12	1992	Catalonia	Gava	western Med	Spain	Mediterranean	41.25	2.01667	194	dead stranded	F	Mature	freshly dead (code 2a)	n/a	n/a	65	60.96		138			281.378	253.24
1056	P2004-4	Stenella Coeruleoalba	Striped dolphin	SD-Western Mediterranean Sea	BMA Tissue Bank(UB)	University of Barcelona	2004-07-15	2004	Balearic Islands	Cala Millor mallorca	western Med	Spain	Mediterranean	39.6	3.38333	194	dead stranded	F	Mature	moderate decomposition (code 3)	n/a	n/a	78	86.6204		5.42221			12.5841	11.3256
1063	2007-4	Stenella Coeruleoalba	Striped dolphin	SD-Western Mediterranean Sea	BMA Tissue Bank(UB)	University of Barcelona	2007-06-22	2007	Catalonia		western Med	Spain	Mediterranean			195	dead stranded	F	Mature	freshly dead (code 2a)	n/a	n/a	67.82	25.4788		14.9935			26.907	24.2163
990	9034	Stenella Coeruleoalba	Striped dolphin	SD-Western Mediterranean Sea	BMA Tissue Bank(UB)	University of Barcelona	1990-09-11	1990	Catalonia	Ampolla	western Med	Spain	Mediterranean	40.7833	0.73333	196	dead stranded	F	Mature	freshly dead (code 2a)	n/a	n/a	61	29.25					1077.62	969.858
1027	9103	Stenella Coeruleoalba	Striped dolphin	SD-Western Mediterranean Sea	BMA Tissue Bank(UB)	University of Barcelona	1991-04-04	1991	Catalonia	Mataró	western Med	Spain	Mediterranean	40.7833	2.45	196	dead stranded	F	Mature	freshly dead (code 2a)	n/a	n/a	84	72.58					5.65	5.085
1070	P2007-4	Stenella Coeruleoalba	Striped dolphin	SD-Western Mediterranean Sea	BMA Tissue Bank(UB)	University of Barcelona	2007-07-02	2007	Balearic Islands	Na Foradada	western Med	Spain	Mediterranean	41.5167	2.96667	197	dead stranded	F	Mature	advanced decomposition (5)	n/a	n/a	51.1	3		252.515			546.735	492.062
964	9006	Stenella Coeruleoalba	Striped dolphin	SD-Western Mediterranean Sea	BMA Tissue Bank(UB)	University of Barcelona	1990-08-25	1990	Catalonia	Blanes	western Med	Spain	Mediterranean	39.2	2.78333	198	dead stranded	F	Mature	freshly dead (code 2a)	n/a	n/a	66	31.73					313.58	282.222
1006	9050	Stenella Coeruleoalba	Striped dolphin	SD-Western Mediterranean Sea	BMA Tissue Bank(UB)	University of Barcelona	1990-09-30	1990	Catalonia	Sant Pere Pescador	western Med	Spain	Mediterranean	41.65	3.11333	198	dead stranded	F	Mature	freshly dead (code 2a)	n/a	n/a	79	18.67					505.23	454.707
1026	9102	Stenella Coeruleoalba	Striped dolphin	SD-Western Mediterranean Sea	BMA Tissue Bank(UB)	University of Barcelona	1991-03-07	1991	Catalonia	Prat del Llobregat	western Med	Spain	Mediterranean	42.1931	2.15	198	dead stranded	F	Mature	freshly dead (code 2a)	n/a	n/a	88	71.5					33.04	29.736
1049	VSC9401	Stenella Coeruleoalba	Striped dolphin	SD-Western Mediterranean Sea	BMA Tissue Bank(UB)	University of Barcelona	1994-02-07	1994	Catalonia	Delta del ter	western Med	Spain	Mediterranean	41.2667	3.2	198	dead stranded	F	Mature	freshly dead (code 2a)	n/a	n/a	61	55.96		11.315			23.76	21.384
1045	VSC9306	Stenella Coeruleoalba	Striped dolphin	SD-Western Mediterranean Sea	BMA Tissue Bank(UB)	University of Barcelona	1993-05-07	1993	Catalonia	Blanes	western Med	Spain	Mediterranean	42	2.78333	199	dead stranded	F	Mature	freshly dead (code 2a)	n/a	n/a	61	44.01		39.895			82.82	74.538
1052	PMVSC9301	Stenella Coeruleoalba	Striped dolphin	SD-Western Mediterranean Sea	BMA Tissue Bank(UB)	University of Barcelona	1994-04-13	1992	Balearic Islands	La Savina- Formentera	western Med	Spain	Mediterranean	41.65	1.41667	199	dead stranded	F	Mature	freshly dead (code 2a)	n/a	n/a	86	29.23		30.36			61.11	54.999
977	9021	Stenella Coeruleoalba	Striped dolphin	SD-Western Mediterranean Sea	BMA Tissue Bank(UB)	University of Barcelona	1990-08-29	1990	Catalonia	Sant feliu	western Med	Spain	Mediterranean	38.7333	3.01667	200	dead stranded	F	Mature	freshly dead (code 2a)	n/a	n/a	70	41.06					566.42	509.778
982	9026	Stenella Coeruleoalba	Striped dolphin	SD-Western Mediterranean Sea	BMA Tissue Bank(UB)	University of Barcelona	1990-09-04	1990	Catalonia	Sitges	western Med	Spain	Mediterranean	41.7667	1.81667	200	dead stranded	F	Mature	freshly dead (code 2a)	n/a	n/a	70	42.2					47.96	43.164
1010	9054	Stenella Coeruleoalba	Striped dolphin	SD-Western Mediterranean Sea	BMA Tissue Bank(UB)	University of Barcelona	1990-09-30	1990	Catalonia	Palamos	western Med	Spain	Mediterranean	41.2167	3.25	200	dead stranded	F	Mature	freshly dead (code 2a)	n/a	n/a	65	43.94					270	243
1019	9063	Stenella Coeruleoalba	Striped dolphin	SD-Western Mediterranean Sea	BMA Tissue Bank(UB)	University of Barcelona	1990-10-16	1990	Catalonia	L'Ampolla	western Med	Spain	Mediterranean	42.35	0.73333	200	dead stranded	F	Mature	freshly dead (code 2a)	n/a	n/a	81	58.17					185.72	167.148
971	9013	Stenella Coeruleoalba	Striped dolphin	SD-Western Mediterranean Sea	BMA Tissue Bank(UB)	University of Barcelona	1990-08-28	1990	Valencia	Alboraya	western Med	Spain	Mediterranean	40.7833	0.3	201	dead stranded	F	Mature	freshly dead (code 2a)	n/a	n/a	65.6	46.58					143.67	129.303
1032	P9002	Stenella Coeruleoalba	Striped dolphin	SD-Western Mediterranean Sea	BMA Tissue Bank(UB)	University of Barcelona	1990-09-18	1992	Balearic Islands	Cala Agulla	western Med	Spain	Mediterranean	39.4833	3.45	203	dead stranded	F	Mature	n/a	n/a	n/a	65	23.06					259.95	233.955
1035	VSC9202	Stenella Coeruleoalba	Striped dolphin	SD-Western Mediterranean Sea	BMA Tissue Bank(UB)	University of Barcelona	1992-02-17	1992	Catalonia	Las Salines (Delta ebro)	western Med	Spain	Mediterranean	39.7167	0.56667	203	dead stranded	F	Mature	freshly dead (code 2a)	n/a	n/a	75	49.79		33.305			68.33	61.497
1011	9055	Stenella Coeruleoalba	Striped dolphin	SD-Western Mediterranean Sea	BMA Tissue Bank(UB)	University of Barcelona	1990-10-01	1990	Catalonia	Sant Feliu de Guixols	western Med	Spain	Mediterranean	40.5833	3.01667	204	dead stranded	F	Mature	freshly dead (code 2a)	n/a	n/a	81	34.86					760.15	684.135
1034	VSC9201	Stenella Coeruleoalba	Striped dolphin	SD-Western Mediterranean Sea	BMA Tissue Bank(UB)	University of Barcelona	1992-01-20	1992	Catalonia	Riomar deltebre	western Med	Spain	Mediterranean	41.7667	0.83333	204	dead stranded	F	Mature	freshly dead (code 2a)	n/a	n/a	n/a	44.31		12.865			28.54	25.686
1057	P2004-5	Stenella Coeruleoalba	Striped dolphin	SD-Western Mediterranean Sea	BMA Tissue Bank(UB)	University of Barcelona	2004-03-23	2004	Balearic Islands	Colonia sant Jordi	western Med	Spain	Mediterranean	40.7167	2.98333	204	dead stranded	F	Mature	freshly dead (code 2a)	n/a	n/a	69	86.2069		29.8878			58.7068	52.8361
995	9039	Stenella Coeruleoalba	Striped dolphin	SD-Western Mediterranean Sea	BMA Tissue Bank(UB)	University of Barcelona	1990-09-16	1990	Catalonia	Garraf	western Med	Spain	Mediterranean	39.3	1.83333	206	dead stranded	F	Immature	freshly dead (code 2a)	n/a	n/a	65	39.1					782	703.8
1031	P9001	Stenella Coeruleoalba	Striped dolphin	SD-Western Mediterranean Sea	BMA Tissue Bank(UB)	University of Barcelona	1990-09-12	1990	Balearic Islands	Son severa	western Med	Spain	Mediterranean	41.2167	3.38444	208	dead stranded	F	Mature	freshly dead (code 2a)	n/a	n/a	79.75	17.36					245.72	221.148
1073	2008-1	Stenella Coeruleoalba	Striped dolphin	SD-Western Mediterranean Sea	BMA Tissue Bank(UB)	University of Barcelona	2008-01-11	2008	Catalonia	Castello d'Empuries	western Med	Spain	Mediterranean	2.23333	3.13333	210	dead stranded	F	Mature	freshly dead (code 2a)	n/a	n/a	82.14	83.4356		3.64164			7.32812	6.59531
973	9015	Stenella Coeruleoalba	Striped dolphin	SD-Western Mediterranean Sea	BMA Tissue Bank(UB)	University of Barcelona	1990-08-22	1990	Catalonia	Castelldefels	western Med	Spain	Mediterranean	41.25	1.96667	n/a	dead stranded	F	Mature	freshly dead (code 2a)	n/a	n/a	59.98	33.41					1687.38	1518.64
1014	9058	Stenella Coeruleoalba	Striped dolphin	SD-Western Mediterranean Sea	BMA Tissue Bank(UB)	University of Barcelona	1990-10-03	1990	Catalonia	Premià	western Med	Spain	Mediterranean	41.4667	2.36667	n/a	dead stranded	F	Immature	freshly dead (code 2a)	n/a	n/a	49	43.09					483.51	435.159
1069	P2007-3	Stenella Coeruleoalba	Striped dolphin	SD-Western Mediterranean Sea	BMA Tissue Bank(UB)	University of Barcelona	2007-07-02	2007	Balearic Islands	Na Foradada	western Med	Spain	Mediterranean	39.2	2.96667	83	dead stranded	M	Immature	advanced decomposition (4)	n/a	n/a	4.85	69.4789		26.5317			50.7737	45.6963
1068	P2007-2	Stenella Coeruleoalba	Striped dolphin	SD-Western Mediterranean Sea	BMA Tissue Bank(UB)	University of Barcelona	2007-07-31	2007	Balearic Islands	Andratx	western Med	Spain	Mediterranean	39.5167	2.4	86	dead stranded	M	Immature	advanced decomposition (4)	n/a	n/a	5.35	85.0945		8.94232			18.6667	16.8
994	9038	Stenella Coeruleoalba	Striped dolphin	SD-Western Mediterranean Sea	BMA Tissue Bank(UB)	University of Barcelona	1990-09-16	1990	Catalonia	Vendrell	western Med	Spain	Mediterranean	41.15	1.55	99	dead stranded	M	Immature	freshly dead (code 2a)	n/a	n/a	8	41.53					196.78	177.102
1051	PMVSC9201	Stenella Coeruleoalba	Striped dolphin	SD-Western Mediterranean Sea	BMA Tissue Bank(UB)	University of Barcelona	1992-09-05	1992	Balearic Islands	Cala llonga? Ibiza	western Med	Spain	Mediterranean	38.9333	1.53333	100	dead stranded	M	Immature	freshly dead (code 2a)	n/a	n/a	9	30.68		27.42			167.95	151.155
985	9029	Stenella Coeruleoalba	Striped dolphin	SD-Western Mediterranean Sea	BMA Tissue Bank(UB)	University of Barcelona	1990-09-06	1990	Catalonia	Lloret	western Med	Spain	Mediterranean	41.6333	2.85	120	dead stranded	M	Immature	freshly dead (code 2a)	n/a	n/a	16.5	33.3					862.11	775.899
1055	P2004-2	Stenella Coeruleoalba	Striped dolphin	SD-Western Mediterranean Sea	BMA Tissue Bank(UB)	University of Barcelona	2004-02-21	2004	Balearic Islands	Colonia Sant pere Mallorca	western Med	Spain	Mediterranean	39.7333	3.26667	132	dead stranded	M	Immature	moderate-advanced decomposition (code 3-4)	n/a	n/a	19	77.5862		19.2009			40.5145	36.463
1003	9047	Stenella Coeruleoalba	Striped dolphin	SD-Western Mediterranean Sea	BMA Tissue Bank(UB)	University of Barcelona	1990-09-28	1990	Catalonia	El masnou	western Med	Spain	Mediterranean	41.45	2.33333	142	dead stranded	M	Immature	freshly dead (code 2a)	n/a	n/a	29.5	67.56					413.05	371.745
1038	VSC9206	Stenella Coeruleoalba	Striped dolphin	SD-Western Mediterranean Sea	BMA Tissue Bank(UB)	University of Barcelona	1992-04-27	1992	Catalonia	Malgrat de Mar	western Med	Spain	Mediterranean	41.6167	2.75	145	dead stranded	M	Immature	freshly dead (code 2a)	n/a	n/a	45	78.49		54.565			106.12	95.508
1061	2007-2	Stenella Coeruleoalba	Striped dolphin	SD-Western Mediterranean Sea	BMA Tissue Bank(UB)	University of Barcelona	2007-08-13	2007	Catalonia	Sant Pere Pescador	western Med	Spain	Mediterranean	42.1931	3.11333	148	dead stranded	M	Immature	freshly dead (code 2a)	n/a	n/a	26.18	64.4178		29.9011			60.7908	54.7117
970	9012	Stenella Coeruleoalba	Striped dolphin	SD-Western Mediterranean Sea	BMA Tissue Bank(UB)	University of Barcelona	1990-08-28	1990	Valencia	El Perellonet	western Med	Spain	Mediterranean	39.3	0.26667	149	dead stranded	M	Immature	freshly dead (code 2a)	n/a	n/a	60	65.72					274.25	246.825
983	9027	Stenella Coeruleoalba	Striped dolphin	SD-Western Mediterranean Sea	BMA Tissue Bank(UB)	University of Barcelona	1990-09-05	1990	Catalonia	Gava	western Med	Spain	Mediterranean	41.25	2.01667	153	dead stranded	M	Immature	Advanced decomposition (code 4)	n/a	n/a	28	70					362.27	326.043
1067	P2007-1	Stenella Coeruleoalba	Striped dolphin	SD-Western Mediterranean Sea	BMA Tissue Bank(UB)	University of Barcelona	2007-08-25	2007	Balearic Islands	Son Serra Samarina	western Med	Spain	Mediterranean			157	dead stranded	M	Immature	moderate decomposition (code 3)	n/a	n/a	44.8	91.9323		12.7229			25.9135	23.3222
1029	9105	Stenella Coeruleoalba	Striped dolphin	SD-Western Mediterranean Sea	BMA Tissue Bank(UB)	University of Barcelona	1991-06-05	1991	Catalonia	Vilanova i la Geltrú	western Med	Spain	Mediterranean	41.1833	1.73333	158	dead stranded	M	Immature	freshly dead (code 2a)	n/a	n/a	44	44.59					288.4	259.56
968	9010	Stenella Coeruleoalba	Striped dolphin	SD-Western Mediterranean Sea	BMA Tissue Bank(UB)	University of Barcelona	1990-08-28	1990	Valencia	Vergel	western Med	Spain	Mediterranean	38.8667	0.03333	160	dead stranded	M	Immature	freshly dead (code 2a)	n/a	n/a	26.5	56.09					224.4	201.96
993	9037	Stenella Coeruleoalba	Striped dolphin	SD-Western Mediterranean Sea	BMA Tissue Bank(UB)	University of Barcelona	1990-09-14	1990	Catalonia	Ametlla de mar	western Med	Spain	Mediterranean	40.8667	0.81667	164	dead stranded	M	Immature	Moderate decomposition (code 3)	n/a	n/a	34.3	30					919.73	827.757
1064	2007-5	Stenella Coeruleoalba	Striped dolphin	SD-Western Mediterranean Sea	BMA Tissue Bank(UB)	University of Barcelona	2007-08-24	2007	Catalonia	Sant Feliu de Guixols	western Med	Spain	Mediterranean	41.7667	3.01667	170	dead stranded	M	Immature	freshly dead (code 2a)	n/a	n/a	44.86	75.5963		28.6607			44.119	39.7071
986	9030	Stenella Coeruleoalba	Striped dolphin	SD-Western Mediterranean Sea	BMA Tissue Bank(UB)	University of Barcelona	1990-09-07	1990	Catalonia	Roda de Bara	western Med	Spain	Mediterranean	41.1167	1.48333	177	dead stranded	M	Mature	freshly dead (code 2a)	n/a	n/a	59	61.74					397.06	357.354
1025	9069	Stenella Coeruleoalba	Striped dolphin	SD-Western Mediterranean Sea	BMA Tissue Bank(UB)	University of Barcelona	1990-12-19	1990	Catalonia	Masnou	western Med	Spain	Mediterranean	41.45	2.38333	177	dead stranded	M	Immature	freshly dead (code 2a)	n/a	n/a	46	77.71					1488.58	1339.72
963	9005	Stenella Coeruleoalba	Striped dolphin	SD-Western Mediterranean Sea	BMA Tissue Bank(UB)	University of Barcelona	1990-08-21	1990	Catalonia	Cunit	western Med	Spain	Mediterranean	41.1667	1.65	178	dead stranded	M	Immature	freshly dead (code 2a)	n/a	n/a	47.5	56.17					997.62	897.858
1007	9051	Stenella Coeruleoalba	Striped dolphin	SD-Western Mediterranean Sea	BMA Tissue Bank(UB)	University of Barcelona	1990-09-29	1990	Catalonia	Palamos	western Med	Spain	Mediterranean	42.35	3.25	179	dead stranded	M	Immature	freshly dead (code 2a)	n/a	n/a	53	70.04					637.73	573.957
996	9040	Stenella Coeruleoalba	Striped dolphin	SD-Western Mediterranean Sea	BMA Tissue Bank(UB)	University of Barcelona	1990-09-19	1990	Catalonia	Palamos	western Med	Spain	Mediterranean	41.8167	3.11667	181	dead stranded	M	Immature	freshly dead (code 2a)	n/a	n/a	68	49.26					597.92	538.128
1033	VSC9107	Stenella Coeruleoalba	Striped dolphin	SD-Western Mediterranean Sea	BMA Tissue Bank(UB)	University of Barcelona	1991-12-14	1991	Catalonia	Salou	western Med	Spain	Mediterranean	41.05	1.13333	182	dead stranded	M	Immature	moderate-advanced decomposition (code 3-4)	n/a	n/a	65	66.92		60.585			121.84	109.656
1065	2007-6	Stenella Coeruleoalba	Striped dolphin	SD-Western Mediterranean Sea	BMA Tissue Bank(UB)	University of Barcelona	2007-09-12	2007	Catalonia	Delta del ebre	western Med	Spain	Mediterranean	40.5833	0.76667	185	dead stranded	M	Immature	freshly dead (code 2a)	n/a	n/a	75	83.6036		38.6319			58.898	53.0082
1076	2008-7	Stenella Coeruleoalba	Striped dolphin	SD-Western Mediterranean Sea	BMA Tissue Bank(UB)	University of Barcelona	2008-04-21	2008	Catalonia	Tossa de Mar	western Med	Spain	Mediterranean	41.7167	2.93333	185	dead stranded	M	Immature	Moderate decomposition (code 3)	n/a	n/a	63.5	47.7848		19.98			42.4049	38.1644
1078	2008-10	Stenella Coeruleoalba	Striped dolphin	SD-Western Mediterranean Sea	BMA Tissue Bank(UB)	University of Barcelona	2008-09-29	2008	Catalonia	Salou	western Med	Spain	Mediterranean	41.05	1.13333	185	dead stranded	M	Immature	freshly dead (code 2a)	n/a	n/a	63.5	71.5706		30.5418			48.6924	43.8231
998	9042	Stenella Coeruleoalba	Striped dolphin	SD-Western Mediterranean Sea	BMA Tissue Bank(UB)	University of Barcelona	1990-09-21	1990	Catalonia	Badalona	western Med	Spain	Mediterranean	41.4	2.25	187	dead stranded	M	Immature	freshly dead (code 2a)	n/a	n/a	57	28.18					1541	1386.9
966	9008	Stenella Coeruleoalba	Striped dolphin	SD-Western Mediterranean Sea	BMA Tissue Bank(UB)	University of Barcelona	1990-08-26	1990	Catalonia	Pals	western Med	Spain	Mediterranean	41.95	3.25	190	dead stranded	M	Immature	freshly dead (code 2a)	n/a	n/a	76	29.66					1036.97	933.273
975	9019	Stenella Coeruleoalba	Striped dolphin	SD-Western Mediterranean Sea	BMA Tissue Bank(UB)	University of Barcelona	1990-08-31	1990	Catalonia	cambrils	western Med	Spain	Mediterranean	40.05	1.06667	190	dead stranded	M	Mature	freshly dead (code 2a)	n/a	n/a	66	41.89					916.57	824.913
978	9022	Stenella Coeruleoalba	Striped dolphin	SD-Western Mediterranean Sea	BMA Tissue Bank(UB)	University of Barcelona	1990-08-31	1990	Catalonia	Santa susana	western Med	Spain	Mediterranean	41.6167	2.71667	190	dead stranded	M	Mature	freshly dead (code 2a)	n/a	n/a	64	46.91					737.18	663.462
1008	9052	Stenella Coeruleoalba	Striped dolphin	SD-Western Mediterranean Sea	BMA Tissue Bank(UB)	University of Barcelona	1990-10-01	1990	Catalonia	Amposta	western Med	Spain	Mediterranean	40.5333	0.56667	190	dead stranded	M	Mature	freshly dead (code 2a)	n/a	n/a	62	61.41					773	695.7
1023	9067	Stenella Coeruleoalba	Striped dolphin	SD-Western Mediterranean Sea	BMA Tissue Bank(UB)	University of Barcelona	1990-10-30	1990	Catalonia	Calonge	western Med	Spain	Mediterranean	41.8333	3.08333	191	dead stranded	M	Immature	freshly dead (code 2a)	n/a	n/a	74	47.16					592.67	533.403
974	9018	Stenella Coeruleoalba	Striped dolphin	SD-Western Mediterranean Sea	BMA Tissue Bank(UB)	University of Barcelona	1990-08-31	1990	Catalonia	Tarragona	western Med	Spain	Mediterranean	41.3667	2.2	193	dead stranded	M	Mature	freshly dead (code 2a)	n/a	n/a	56	43.72					1109.2	998.28
981	9025	Stenella Coeruleoalba	Striped dolphin	SD-Western Mediterranean Sea	BMA Tissue Bank(UB)	University of Barcelona	1990-09-04	1990	Catalonia	Premià	western Med	Spain	Mediterranean	41.4667	2.36667	193	dead stranded	M	Immature	freshly dead (code 2a)	n/a	n/a	58	27.32					895.29	805.761
989	9033	Stenella Coeruleoalba	Striped dolphin	SD-Western Mediterranean Sea	BMA Tissue Bank(UB)	University of Barcelona	1990-09-11	1990	Catalonia	Port de la selva	western Med	Spain	Mediterranean	42.35	3.25	193	dead stranded	M	Mature	freshly dead (code 2a)	n/a	n/a	75	53.4					1251.73	1126.56
991	9035	Stenella Coeruleoalba	Striped dolphin	SD-Western Mediterranean Sea	BMA Tissue Bank(UB)	University of Barcelona	1990-09-13	1990	Catalonia	Vilaseca	western Med	Spain	Mediterranean	41.05	1.11667	194	dead stranded	M	Immature	freshly dead (code 2a)	n/a	n/a	69	41.75					837.55	753.795
1053	2004-1C	Stenella Coeruleoalba	Striped dolphin	SD-Western Mediterranean Sea	BMA Tissue Bank(UB)	University of Barcelona	2004-07-15	2004	Catalonia	Segur de calafell	western Med	Spain	Mediterranean	41.1667	2.6	194	dead stranded	M	Immature	freshly dead (code 2a)	n/a	n/a	73	69.0122		28.9191			61.3347	55.2013
1071	V2007-7	Stenella Coeruleoalba	Striped dolphin	SD-Western Mediterranean Sea	BMA Tissue Bank(UB)	University of Barcelona	2007-09-13	2007	Valencia	Nules	western Med	Spain	Mediterranean	39.8333	0.08333	194	dead stranded	M	Immature	freshly dead (code 2a)	n/a	n/a	n/a	72.3607		36.9498			70.2932	63.2639
1074	2008-2	Stenella Coeruleoalba	Striped dolphin	SD-Western Mediterranean Sea	BMA Tissue Bank(UB)	University of Barcelona	2008-01-22	2008	Catalonia		western Med	Spain	Mediterranean			194	dead stranded	M	Immature	Moderate decomposition (code 3)	n/a	n/a	72	64.5724		64.8253			97.2086	87.4878
1028	9104	Stenella Coeruleoalba	Striped dolphin	SD-Western Mediterranean Sea	BMA Tissue Bank(UB)	University of Barcelona	1991-06-01	1991	Catalonia	Badalona	western Med	Spain	Mediterranean	41.4	2.25	195	dead stranded	M	Mature	freshly dead (code 2a)	n/a	n/a	86	75.4					907.58	816.822
1058	P2005	Stenella Coeruleoalba	Striped dolphin	SD-Western Mediterranean Sea	BMA Tissue Bank(UB)	University of Barcelona	2004-07-15	2005	Balearic Islands	La Savina- Formentera	western Med	Spain	Mediterranean	38.7333	1.41667	195	dead stranded	M	Immature	n/a	n/a	n/a	n/a	69.0738		54.3167			98.2583	88.4325
984	9028	Stenella Coeruleoalba	Striped dolphin	SD-Western Mediterranean Sea	BMA Tissue Bank(UB)	University of Barcelona	1990-09-05	1990	Catalonia	Canet	western Med	Spain	Mediterranean	41.5667	2.58333	197	dead stranded	M	Mature	freshly dead (code 2a)	n/a	n/a	74	32.66					1496.23	1346.61
962	9004	Stenella Coeruleoalba	Striped dolphin	SD-Western Mediterranean Sea	BMA Tissue Bank(UB)	University of Barcelona	1990-08-21	1990	Catalonia	Torredembarra	western Med	Spain	Mediterranean	41.1	1.43333	198	dead stranded	M	Mature	freshly dead (code 2a)	n/a	n/a	73.22	38.86					1341.17	1207.05
1024	9068	Stenella Coeruleoalba	Striped dolphin	SD-Western Mediterranean Sea	BMA Tissue Bank(UB)	University of Barcelona	1990-11-13	1990	Catalonia	Vilassar	western Med	Spain	Mediterranean	41.4833	2.45	199	dead stranded	M	Immature	freshly dead (code 2a)	n/a	n/a	79	39.92					1022.05	919.845
965	9007	Stenella Coeruleoalba	Striped dolphin	SD-Western Mediterranean Sea	BMA Tissue Bank(UB)	University of Barcelona	1990-08-25	1990	Catalonia	Arenys	western Med	Spain	Mediterranean	41.5667	2.55	200	dead stranded	M	Mature	freshly dead (code 2a)	n/a	n/a	80	67.42					785.65	707.085
1004	9048	Stenella Coeruleoalba	Striped dolphin	SD-Western Mediterranean Sea	BMA Tissue Bank(UB)	University of Barcelona	1990-09-29	1990	Catalonia	Palamos	western Med	Spain	Mediterranean	42.35	3.25	200	dead stranded	M	Mature	freshly dead (code 2a)	n/a	n/a	66	29.48					1309.7	1178.73
961	9003	Stenella Coeruleoalba	Striped dolphin	SD-Western Mediterranean Sea	BMA Tissue Bank(UB)	University of Barcelona	1990-08-11	1990	Catalonia	Prat	western Med	Spain	Mediterranean	41.2667	2.15	203	dead stranded	M	Mature	freshly dead (code 2a)	n/a	n/a	75.5	24					1648.25	1483.42
1079	2008/11	Stenella Coeruleoalba	Striped dolphin	SD-Western Mediterranean Sea	BMA Tissue Bank(UB)	University of Barcelona	2008-12-18	2008	Catalonia	La Escala	western Med	Spain	Mediterranean	42.1167	3.13333	204	dead stranded	M	Mature	freshly dead (code 2a)	n/a	n/a	80	63.3987		62.7851			94.793	85.3137
1077	V2008-9	Stenella Coeruleoalba	Striped dolphin	SD-Western Mediterranean Sea	BMA Tissue Bank(UB)	University of Barcelona	2008-02-27	2008	Valencia	Peñiscola	western Med	Spain	Mediterranean	40.3619	0.40639	205	dead stranded	M	Mature	freshly dead (code 2a)	n/a	n/a	81	56.4103		74.0017			152.538	137.284
1081	2009/2	Stenella Coeruleoalba	Striped dolphin	SD-Western Mediterranean Sea	BMA Tissue Bank(UB)	University of Barcelona	2009-03-17	2009	Catalonia	Delta del ebre	western Med	Spain	Mediterranean	40.5833	0.76667	205	dead stranded	M	Mature	freshly dead (code 2a)	n/a	n/a	88.5	87.4695		53.4944			81.2306	73.1075
1015	9059	Stenella Coeruleoalba	Striped dolphin	SD-Western Mediterranean Sea	BMA Tissue Bank(UB)	University of Barcelona	1990-10-04	1990	Catalonia	Castelldefels	western Med	Spain	Mediterranean	41.25	1.96667	206	dead stranded	M	Mature	freshly dead (code 2a)	n/a	n/a	92	76.61					303.33	272.997
1005	9049	Stenella Coeruleoalba	Striped dolphin	SD-Western Mediterranean Sea	BMA Tissue Bank(UB)	University of Barcelona	1990-09-28	1990	Catalonia	El masnou	western Med	Spain	Mediterranean	41.45	2.33333	208	dead stranded	M	Mature	freshly dead (code 2a)	n/a	n/a	79	31.33					1817.65	1635.89
967	9009	Stenella Coeruleoalba	Striped dolphin	SD-Western Mediterranean Sea	BMA Tissue Bank(UB)	University of Barcelona	1990-08-26	1990	Catalonia	Viladecans	western Med	Spain	Mediterranean	41.2678	2.11667	210	dead stranded	M	Mature	freshly dead (code 2a)	n/a	n/a	69.75	26.03					1876.95	1689.26
1009	9053	Stenella Coeruleoalba	Striped dolphin	SD-Western Mediterranean Sea	BMA Tissue Bank(UB)	University of Barcelona	1990-10-01	1990	Catalonia	Amposta	western Med	Spain	Mediterranean	40.5333	0.56667	210	dead stranded	M	Mature	freshly dead (code 2a)	n/a	n/a	80	39.08					1675.67	1508.1
1020	9064	Stenella Coeruleoalba	Striped dolphin	SD-Western Mediterranean Sea	BMA Tissue Bank(UB)	University of Barcelona	1990-10-17	1990	Catalonia	L'Estartit	western Med	Spain	Mediterranean	42.0333	3.21667	210	dead stranded	M	Mature	freshly dead (code 2a)	n/a	n/a	95	48.7					1683.9	1515.51
1059	2007-1	Stenella Coeruleoalba	Striped dolphin	SD-Western Mediterranean Sea	BMA Tissue Bank(UB)	University of Barcelona	2007-06-22	2007	Catalonia	Tarragona	western Med	Spain	Mediterranean	41.3667	2.2	210	dead stranded	M	Mature	freshly dead (code 2a)	n/a	n/a	92	76.2313		41.998			80.9231	72.8308
1021	9065	Stenella Coeruleoalba	Striped dolphin	SD-Western Mediterranean Sea	BMA Tissue Bank(UB)	University of Barcelona	1990-10-21	1990	Catalonia	Port de la selva	western Med	Spain	Mediterranean	42.35	3.25	211	dead stranded	M	Mature	freshly dead (code 2a)	n/a	n/a	93	37.3					1995.4	1795.86
1041	VSC9209	Stenella Coeruleoalba	Striped dolphin	SD-Western Mediterranean Sea	BMA Tissue Bank(UB)	University of Barcelona	1992-10-07	1992	Catalonia	badalona- Mongat	western Med	Spain	Mediterranean	41.4	2.25	211	dead stranded	M	Mature	freshly dead (code 2a)	n/a	n/a	97	51.21		194.91			395.16	355.644
987	9031	Stenella Coeruleoalba	Striped dolphin	SD-Western Mediterranean Sea	BMA Tissue Bank(UB)	University of Barcelona	1990-09-08	1990	Catalonia	St Feliu de Guixols	western Med	Spain	Mediterranean	41.7667	3.01667	212	dead stranded	M	Mature	freshly dead (code 2a)	n/a	n/a	91.5	14.32					2965.15	2668.64
1047	VSC9308	Stenella Coeruleoalba	Striped dolphin	SD-Western Mediterranean Sea	BMA Tissue Bank(UB)	University of Barcelona	1993-05-24	1993	Catalonia	Arenys de Mar	western Med	Spain	Mediterranean	41.5667	2.55	215	dead stranded	M	Mature	moderate-advanced decomposition (code 3-4)	n/a	n/a	n/a	64.88		145.52			297.57	267.813
969	9011	Stenella Coeruleoalba	Striped dolphin	SD-Western Mediterranean Sea	BMA Tissue Bank(UB)	University of Barcelona	1990-08-28	1990	Valencia	Vergel	western Med	Spain	Mediterranean	38.8667	0.03333	216	dead stranded	M	Mature	freshly dead (code 2a)	n/a	n/a	86	16.24					2887.76	2598.98
1080	2009/1	Stenella Coeruleoalba	Striped dolphin	SD-Western Mediterranean Sea	BMA Tissue Bank(UB)	University of Barcelona	2009-02-11	2008	Catalonia	Platja d'Aro	western Med	Spain	Mediterranean	41.8	3.06667	224	dead stranded	M	Mature	freshly dead (code 2a)	n/a	n/a	98.54	76.1719		49.6124			75.1006	67.5906
1043	VSC9303	Stenella Coeruleoalba	Striped dolphin	SD-Western Mediterranean Sea	BMA Tissue Bank(UB)	University of Barcelona	1993-03-16	1993	Catalonia	Calonge	western Med	Spain	Mediterranean	41.8333	3.08333	115	dead stranded	n/a	Immature	freshly dead (code 2a)	n/a	n/a	n/a	49.34		188.48			375.5	337.95
